# Supplementary material for: High-Density SNP Map Construction and QTL Identification for the Apetalous Character in Brassica napus L
Source: Front Plant Sci. 2015 Dec 23;6:1164. doi: 10.3389/fpls.2015.01164 (PMC4688392; doi:10.3389/fpls.2015.01164)
Supplement: Supplementary file 1 [file Table_1.XLSX]

## Sheet: Supplementary Table 1
Detailed information of the high-density SNP map constructed using 189 RIL individuals.
QTLs identified in eight populations.	marker	position	chromosome	No. of SNPs in each bin
1	Bn-A01-p108136	0	A1	2
2	Bn-A01-p108225	0
3	Bn-A01-p120225	0.17	A1	6
4	Bn-A01-p150028	0.17
5	Bn-A01-p147360	0.17
6	Bn-A01-p206610	0.17
7	Bn-A01-p178709	0.17
8	Bn-A01-p207363	0.17
9	Bn-A01-p176052	0.222	A1	1
10	Bn-A01-p224469	0.535	A1	1
11	Bn-A01-p645951	1.35	A1	1
12	Bn-A01-p611977	1.583	A1	7
13	Bn-A01-p515600	1.583
14	Bn-A01-p637586	1.583
15	Bn-A01-p649805	1.583
16	Bn-A01-p609857	1.583
17	Bn-A01-p598242	1.583
18	Bn-A01-p595651	1.583
19	Bn-Scaffold010693-p54	1.966	A1	4
20	Bn-A01-p739098	1.966
21	Bn-A01-p713562	1.966
22	Bn-A01-p737560	1.966
23	Bn-A01-p778048	2.265	A1	2
24	Bn-A01-p777123	2.265
25	Bn-A01-p857771	2.343	A1	3
26	Bn-A01-p849125	2.343
27	Bn-A01-p830221	2.343
28	Bn-A01-p975213	3.489	A1	14
29	Bn-A01-p1012990	3.489
30	Bn-A01-p941792	3.489
31	Bn-A01-p974934	3.489
32	Bn-A01-p866260	3.489
33	Bn-A01-p968378	3.489
34	Bn-A01-p1000115	3.489
35	Bn-A01-p887815	3.489
36	Bn-A01-p939202	3.489
37	Bn-A01-p916774	3.489
38	Bn-A01-p968465	3.489
39	Bn-A01-p912298	3.489
40	Bn-A01-p977861	3.489
41	Bn-A01-p916852	3.489
42	Bn-A01-p994722	3.913	A1	1
43	Bn-A01-p878256	4.119	A1	2
44	Bn-A01-p879755	4.119
45	Bn-A01-p1045881	4.571	A1	1
46	Bn-A01-p1041947	4.646	A1	1
47	Bn-A01-p1062520	4.972	A1	1
48	Bn-A01-p1170567	5.494	A1	1
49	Bn-A01-p1227023	6.757	A1	1
50	Bn-A01-p1226475	6.988	A1	1
51	Bn-A01-p1236927	7.383	A1	1
52	Bn-A01-p1449865	8.059	A1	1
53	Bn-A01-p1606312	9.611	A1	1
54	Bn-A01-p1684485	11.375	A1	2
55	Bn-A01-p1678541	11.375
56	Bn-A01-p1793928	13.148	A1	1
57	Bn-A01-p1966955	14.315	A1	1
58	Bn-A01-p2009581	14.403	A1	3
59	Bn-A01-p1993302	14.403
60	Bn-A01-p1977270	14.403
61	Bn-A01-p2091322	14.993	A1	1
62	Bn-A01-p2067006	15.209	A1	2
63	Bn-A01-p2069488	15.209
64	Bn-A01-p2121224	15.645	A1	3
65	Bn-A01-p2114803	15.645
66	Bn-A01-p2114552	15.645
67	Bn-A01-p2148059	16.091	A1	1
68	Bn-A01-p2171217	16.543	A1	1
69	Bn-A01-p2254004	18.127	A1	4
70	Bn-A01-p2254235	18.127
71	Bn-A01-p2254072	18.127
72	Bn-A01-p2245780	18.127
73	CB10097	18.729	A1	1
74	Bn-A01-p2261903	18.908	A1	1
75	Bn-A01-p2303308	19.578	A1	2
76	Bn-A01-p2311015	19.578
77	Bn-A01-p2291940	19.724	A1	1
78	Bn-A01-p2329932	19.827	A1	1
79	Bn-A01-p2345255	19.975	A1	1
80	Bn-scaff_15838_1-p2366465	20.02	A1	1
81	Bn-A01-p2453758	20.298	A1	1
82	Bn-A01-p2501423	20.448	A1	2
83	Bn-A01-p2504370	20.448
84	Bn-A01-p2538180	21.073	A1	1
85	Bn-A01-p2624222	23.173	A1	1
86	Bn-A01-p2587709	23.441	A1	1
87	Bn-A01-p2626270	23.51	A1	1
88	Bn-A01-p2667691	23.607	A1	4
89	Bn-A01-p2667767	23.607
90	Bn-A01-p2668951	23.607
91	Bn-A01-p2667471	23.607
92	Bn-A01-p4341541	27.749	A1	2
93	Bn-A01-p4354753	27.749
94	Bn-A01-p4293878	27.76	A1	1
95	Bn-A01-p4284958	27.81	A1	1
96	Bn-A01-p4258195	27.924	A1	1
97	Bn-A01-p3495476	28.071	A1	1
98	Bn-A01-p3279678	28.203	A1	1
99	Bn-A01-p3487320	28.278	A1	1
100	Bn-A01-p3744726	28.723	A1	1
101	Bn-A01-p3791028	28.829	A1	3
102	Bn-A01-p3758784	28.829
103	Bn-A01-p3755849	28.829
104	Bn-A01-p3789302	28.911	A1	3
105	Bn-A01-p3782356	28.911
106	Bn-Scaffold006869-p236	28.911
107	Bn-A01-p5787591	36.093	A1	1
108	Bn-A01-p5835558	37.501	A1	1
109	Bn-A01-p5822015	37.728	A1	1
110	Bn-A01-p5862558	38.08	A1	1
111	Bn-A01-p5917688	38.814	A1	1
112	Bn-A01-p6066325	39.969	A1	1
113	Bn-A01-p6199422	40.779	A1	4
114	Bn-A01-p6220667	40.779
115	Bn-A01-p6232061	40.779
116	Bn-A01-p6215196	40.779
117	Bn-scaff_16128_1-p499556	41.013	A1	6
118	Bn-A01-p6482543	41.013
119	Bn-A01-p6349933	41.013
120	Bn-A01-p6487075	41.013
121	Bn-A01-p6369633	41.013
122	Bn-A01-p6478922	41.013
123	Bn-A01-p6217011	41.154	A1	1
124	Bn-A01-p6439605	41.348	A1	1
125	Bn-A01-p6664608	42.227	A1	1
126	Bn-A01-p6679669	43.066	A1	1
127	Bn-A09-p32656218	43.615	A1	1
128	Bn-A01-p6950868	44.393	A1	1
129	Bn-A01-p7530968	47.032	A1	4
130	Bn-A01-p7554673	47.032
131	Bn-A01-p7558345	47.032
132	Bn-A01-p7557422	47.032
133	Bn-A01-p7717618	47.218	A1	8
134	Bn-scaff_17592_1-p603755	47.218
135	Bn-A01-p7588413	47.218
136	Bn-A01-p7586821	47.218
137	Bn-A01-p7588937	47.218
138	Bn-A01-p7588958	47.218
139	Bn-A01-p7585849	47.218
140	Bn-A01-p7587840	47.218
141	Bn-A01-p7724859	47.47	A1	1
142	Bn-A01-p7771617	47.787	A1	1
143	Bn-A01-p7533971	48.599	A1	2
144	Bn-A05-p10840480	48.599
145	Bn-A01-p7745080	49.038	A1	3
146	Bn-A01-p7772345	49.038
147	Bn-A01-p7768351	49.038
148	Bn-A01-p7850092	49.166	A1	1
149	BRAS111	56.159	A1	1
150	Bn-scaff_16874_2-p217681	56.597	A1	15
151	Bn-A01-p9180340	56.597
152	Bn-A01-p9203096	56.597
153	Bn-A01-p9258144	56.597
154	Bn-A01-p8675930	56.597
155	Bn-A01-p8675601	56.597
156	Bn-A01-p9180828	56.597
157	Bn-A01-p9227229	56.597
158	Bn-A01-p9254925	56.597
159	Bn-A01-p9223420	56.597
160	Bn-A01-p9220977	56.597
161	Bn-A01-p9259611	56.597
162	Bn-A01-p9260073	56.597
163	Bn-A01-p9176104	56.597
164	Bn-scaff_16874_2-p156587	56.597
165	Bn-A01-p9520409	57.359	A1	2
166	Bn-A01-p9519660	57.359
167	Bn-A07-p9516564	57.575	A1	1
168	Bn-A01-p9256011	57.627	A1	2
169	Bn-scaff_16874_2-p157688	57.627
170	Bn-A01-p9476520	57.667	A1	3
171	Bn-A01-p9469933	57.667
172	Bn-A01-p9369257	57.667
173	Bn-A01-p8681556	57.719	A1	5
174	Bn-A01-p8681309	57.719
175	Bn-A01-p9170858	57.719
176	Bn-A01-p8676144	57.719
177	Bn-A01-p8676024	57.719
178	Bn-A01-p9408018	57.859	A1	2
179	Bn-A01-p9326695	57.859
180	Bn-A01-p9442471	57.981	A1	1
181	Bn-A01-p9436886	58.325	A1	1
182	Bn-A01-p9519478	58.472	A1	1
183	Bn-A01-p9599644	58.891	A1	1
184	Bn-scaff_15838_3-p301719	61.573	A1	1
185	Bn-A01-p10231780	61.697	A1	1
186	Bn-A01-p10249225	62.031	A1	2
187	Bn-A01-p10250255	62.031
188	Bn-A01-p10268662	62.098	A1	1
189	Bn-A01-p10297732	62.411	A1	1
190	Bn-A01-p10640093	64.014	A1	1
191	Bn-A01-p10933947	64.279	A1	1
192	Bn-A07-p6929108	65.052	A1	1
193	Bn-scaff_17919_1-p382581	65.528	A1	3
194	Bn-A01-p11954334	65.528
195	Bn-Scaffold000444-p5763	65.528
196	Bn-A01-p12257699	65.977	A1	25
197	Bn-A01-p12539479	65.977
198	Bn-A01-p12516944	65.977
199	Bn-A01-p12593173	65.977
200	Bn-A01-p12591168	65.977
201	Bn-A01-p12158810	65.977
202	Bn-A01-p12454306	65.977
203	Bn-Scaffold003507-p142	65.977
204	Bn-A01-p12484368	65.977
205	Bn-A01-p12352518	65.977
206	Bn-A01-p12350104	65.977
207	Bn-A01-p12391243	65.977
208	Bn-A01-p12535612	65.977
209	Bn-A01-p12387882	65.977
210	Bn-A01-p12533991	65.977
211	Bn-A01-p12510328	65.977
212	Bn-A01-p12544054	65.977
213	Bn-A01-p12400477	65.977
214	Bn-A01-p12380936	65.977
215	Bn-A01-p12539655	65.977
216	Bn-A01-p12456089	65.977
217	Bn-A01-p12399796	65.977
218	Bn-A01-p12522369	65.977
219	Bn-A01-p12560952	65.977
220	Bn-A01-p12535269	65.977
221	Bn-A01-p11471489	66.068	A1	2
222	Bn-A01-p11330661	66.068
223	Bn-A01-p11479565	66.402	A1	1
224	Bn-A01-p12081177	66.421	A1	3
225	Bn-A01-p12098080	66.421
226	Bn-A01-p12077110	66.421
227	Bn-A01-p12262504	66.674	A1	3
228	Bn-A01-p12138089	66.674
229	Bn-A01-p12179784	66.674
230	Bn-A01-p12237534	66.692	A1	1
231	Bn-A01-p12306195	66.724	A1	7
232	Bn-A01-p12305828	66.724
233	Bn-A01-p12308897	66.724
234	Bn-A01-p12302708	66.724
235	Bn-A01-p12314813	66.724
236	Bn-A01-p12305025	66.724
237	Bn-A01-p12309767	66.724
238	Bn-A01-p12178646	66.753	A1	2
239	Bn-A01-p12510566	66.753
240	Bn-Scaffold000300-p4564	66.933	A1	1
241	Bn-Scaffold000300-p29536	67.145	A1	2
242	Bn-Scaffold000300-p20118	67.145
243	Bn-A01-p12653338	67.597	A1	3
244	Bn-A01-p15519090	67.597
245	Bn-A01-p15413589	67.597
246	Bn-A01-p12622123	67.768	A1	1
247	Bn-scaff_27585_1-p898	67.987	A1	1
248	Bn-A01-p15432406	68.11	A1	4
249	Bn-A01-p15402291	68.11
250	Bn-A01-p15517260	68.11
251	Bn-A01-p15441407	68.11
252	Bn-A01-p15496639	68.143	A1	7
253	Bn-A01-p15494469	68.143
254	Bn-A01-p15502589	68.143
255	Bn-A01-p15494260	68.143
256	Bn-A01-p15481986	68.143
257	Bn-A01-p15496772	68.143
258	Bn-A01-p15487080	68.143
259	Bn-A01-p15474986	68.287	A1	5
260	Bn-A01-p12926196	68.287
261	Bn-A01-p15695152	68.287
262	Bn-A01-p15401259	68.287
263	Bn-scaff_19271_1-p113773	68.287
264	Bn-A01-p13709801	68.732	A1	2
265	Bn-A01-p16432946	68.732
266	Bn-scaff_16691_1-p675741	68.812	A1	2
267	Bn-A01-p14934844	68.812
268	Bn-A01-p16869474	68.894	A1	1
269	Bn-A01-p15087045	68.963	A1	5
270	Bn-A01-p15092778	68.963
271	Bn-A01-p14947053	68.963
272	Bn-A01-p15095213	68.963
273	Bn-A01-p15095524	68.963
274	Bn-Scaffold000140-p310787	69.161	A1	1
275	Bn-A01-p15090383	69.252	A1	1
276	Bn-scaff_16691_1-p881477	69.364	A1	1
277	Bn-scaff_22770_1-p334331	69.53	A1	1
278	Bn-A01-p14906494	69.571	A1	2
279	Bn-A01-p14905298	69.571
280	Bn-A01-p14901403	69.605	A1	1
281	Bn-A01-p16571536	69.821	A1	13
282	Bn-A01-p14197545	69.821
283	Bn-A01-p14001039	69.821
284	Bn-A01-p14328823	69.821
285	Bn-A01-p14210994	69.821
286	Bn-A01-p13775817	69.821
287	Bn-A01-p13239976	69.821
288	Bn-A01-p14181651	69.821
289	Bn-A01-p14181829	69.821
290	Bn-A01-p14138072	69.821
291	Bn-A01-p14134232	69.821
292	Bn-A01-p14241215	69.821
293	Bn-A02-p3458391	69.821
294	Bn-A01-p14256104	69.838	A1	2
295	Bn-A01-p16705936	69.838
296	Bn-A01-p14339825	69.864	A1	10
297	Bn-A01-p16228743	69.864
298	Bn-A01-p16303134	69.864
299	Bn-A01-p16229096	69.864
300	Bn-A01-p16015382	69.864
301	Bn-A01-p16404320	69.864
302	Bn-A01-p16278008	69.864
303	Bn-scaff_21820_1-p169785	69.864
304	Bn-A01-p14704844	69.864
305	Bn-A01-p16223356	69.864
306	Bn-A01-p16175909	69.882	A1	27
307	Bn-A01-p16079370	69.882
308	Bn-scaff_21820_1-p270823	69.882
309	Bn-A01-p16123649	69.882
310	Bn-A01-p16461639	69.882
311	Bn-A01-p14201581	69.882
312	Bn-A01-p14167866	69.882
313	Bn-A01-p16436191	69.882
314	Bn-A01-p14168802	69.882
315	Bn-A01-p14223709	69.882
316	Bn-A01-p14232473	69.882
317	Bn-A01-p15957543	69.882
318	Bn-A01-p14022855	69.882
319	Bn-A01-p14191393	69.882
320	Bn-scaff_16361_1-p300435	69.882
321	Bn-scaff_16361_1-p300265	69.882
322	Bn-A01-p16396926	69.882
323	Bn-A01-p16403023	69.882
324	Bn-A01-p16150568	69.882
325	Bn-A01-p16094037	69.882
326	Bn-A01-p16103425	69.882
327	Bn-A01-p16093558	69.882
328	Bn-A01-p16221732	69.882
329	Bn-A01-p16222098	69.882
330	Bn-A01-p16222479	69.882
331	Bn-A01-p16222167	69.882
332	Bn-A06-p18120189	69.882
333	Bn-A01-p16222086	69.909	A1	3
334	Bn-A01-p16221475	69.909
335	Bn-A01-p16088721	69.909
336	Bn-scaff_24608_1-p171113	69.965	A1	1
337	Bn-A01-p16857183	70.101	A1	1
338	Bn-A01-p17110860	70.321	A1	3
339	Bn-A01-p17129906	70.321
340	Bn-A01-p17081703	70.321
341	Bn-A01-p16717957	70.336	A1	1
342	Bn-A01-p17136539	70.367	A1	1
343	Bn-A01-p17137863	70.409	A1	1
344	Bn-A01-p17283208	70.793	A1	1
345	Bn-A01-p17296147	70.823	A1	1
346	Bn-A01-p17377721	70.824	A1	1
347	Bn-A01-p17382168	70.835	A1	1
348	Bn-A01-p17445392	70.873	A1	2
349	Bn-A01-p17408107	70.873
350	Bn-A01-p17494364	71.191	A1	1
351	Bn-scaff_16929_1-p887518	71.232	A1	2
352	Bn-A01-p17518104	71.232
353	Bn-A01-p17577426	71.448	A1	1
354	Bn-scaff_16929_1-p887720	71.531	A1	1
355	Bn-A01-p17629571	71.56	A1	1
356	Bn-A01-p17578169	71.828	A1	2
357	Bn-A01-p17555906	71.828
358	Bn-scaff_16929_1-p841653	71.885	A1	2
359	Bn-A01-p17552389	71.885
360	Bn-A01-p17751647	71.899	A1	1
361	Bn-A01-p17717864	71.94	A1	1
362	Bn-A01-p18091996	72.407	A1	1
363	Bn-A01-p18327940	72.471	A1	2
364	Bn-A01-p18182766	72.471
365	Bn-A01-p18160311	72.488	A1	4
366	Bn-A01-p18078718	72.488
367	Bn-A01-p17845660	72.488
368	Bn-scaff_16929_1-p154513	72.488
369	Bn-A08-p17938347	72.538	A1	9
370	Bn-A01-p18096974	72.538
371	Bn-A01-p18260283	72.538
372	Bn-A01-p18205455	72.538
373	Bn-A01-p18218629	72.538
374	Bn-A01-p18230629	72.538
375	Bn-A01-p17787446	72.538
376	Bn-A01-p18084128	72.538
377	Bn-A01-p17783900	72.538
378	Bn-A01-p18091225	72.656	A1	1
379	Bn-scaff_16929_1-p155104	72.705	A1	1
380	Bn-A01-p18008659	72.722	A1	1
381	Bn-A01-p18091559	72.897	A1	2
382	Bn-A01-p17783808	72.897
383	Bn-A01-p17806607	73.288	A1	1
384	Bn-A01-p19340658	74.319	A1	1
385	Bn-A01-p19579243	75.104	A1	25
386	Bn-A01-p19540960	75.104
387	Bn-A01-p19527588	75.104
388	Bn-A01-p19533568	75.104
389	Bn-A01-p19583736	75.104
390	Bn-A01-p19577901	75.104
391	Bn-A01-p19617963	75.104
392	Bn-A01-p19601542	75.104
393	Bn-A01-p19583367	75.104
394	Bn-A01-p19594423	75.104
395	Bn-A01-p19607256	75.104
396	Bn-A01-p19602112	75.104
397	Bn-A01-p19623880	75.104
398	Bn-A01-p19564015	75.104
399	Bn-A01-p19589921	75.104
400	Bn-A01-p19633815	75.104
401	Bn-A01-p19623985	75.104
402	Bn-A01-p19601137	75.104
403	Bn-A01-p19592804	75.104
404	Bn-A01-p19581862	75.104
405	Bn-A01-p19593638	75.104
406	Bn-A01-p19598162	75.104
407	Bn-A01-p19661033	75.104
408	Bn-A01-p19562202	75.104
409	Bn-A01-p19528388	75.104
410	Bn-A01-p19650666	75.151	A1	2
411	Bn-A01-p19512499	75.151
412	Bn-A01-p19447794	75.276	A1	2
413	Bn-A01-p19449612	75.276
414	Bn-A01-p19983739	75.46	A1	1
415	Bn-A01-p20406782	77.745	A1	10
416	Bn-Scaffold001779-p127	77.745
417	Bn-A01-p20471502	77.745
418	Bn-A01-p20564016	77.745
419	Bn-A01-p20483938	77.745
420	Bn-A01-p20482459	77.745
421	Bn-A01-p20397807	77.745
422	Bn-A04-p2881354	77.745
423	Bn-scaff_17517_1-p642529	77.745
424	Bn-A01-p20393111	77.745
425	Bn-A01-p20431228	77.997	A1	3
426	Bn-scaff_17517_1-p420638	77.997
427	Bn-Scaffold001599-p514	77.997
428	Bn-A01-p20679722	78.204	A1	9
429	Bn-A01-p20890858	78.204
430	Bn-A01-p20805506	78.204
431	Bn-A01-p20753932	78.204
432	Bn-A01-p20892080	78.204
433	Bn-A01-p20745330	78.204
434	Bn-A01-p20892145	78.204
435	Bn-A01-p20805613	78.204
436	Bn-A01-p20692707	78.204
437	Bn-A01-p20909816	79.217	A1	4
438	Bn-A01-p20924050	79.217
439	Bn-A01-p20899472	79.217
440	Bn-A01-p20933189	79.217
441	Bn-A01-p20990218	79.744	A1	1
442	Bn-A01-p21018746	80.126	A1	7
443	Bn-A01-p21035670	80.126
444	Bn-scaff_15879_1-p403913	80.126
445	Bn-A01-p21038677	80.126
446	Bn-A01-p21079129	80.126
447	Bn-A01-p21079774	80.126
448	Bn-A01-p21079909	80.126
449	Bn-A01-p21329900	82.49	A1	1
450	Bn-scaff_17036_1-p94786	83.214	A1	1
451	Bn-A01-p21444041	83.747	A1	2
452	Bn-A01-p21473161	83.747
453	Bn-A01-p21527187	83.863	A1	1
454	Bn-A01-p21532512	83.993	A1	1
455	Bn-A01-p21605865	85.347	A1	1
456	BnGMS33	88.996	A1	1
457	Bn-scaff_17203_1-p315290	89.352	A1	1
458	Bn-scaff_22790_1-p11152	90.718	A1	1
459	Bn-scaff_22790_1-p179981	91.041	A1	47
460	Bn-scaff_22790_1-p88573	91.041
461	Bn-scaff_22790_1-p91211	91.041
462	Bn-scaff_22790_1-p83398	91.041
463	Bn-scaff_22790_1-p186936	91.041
464	Bn-scaff_22790_1-p95455	91.041
465	Bn-scaff_22790_1-p80828	91.041
466	Bn-scaff_22790_1-p370880	91.041
467	Bn-scaff_22790_1-p373418	91.041
468	Bn-scaff_22790_1-p457517	91.041
469	Bn-scaff_22790_1-p323805	91.041
470	Bn-scaff_22790_1-p87655	91.041
471	Bn-scaff_22790_1-p87404	91.041
472	Bn-scaff_22790_1-p378060	91.041
473	Bn-scaff_22790_1-p448820	91.041
474	Bn-scaff_22790_1-p88729	91.041
475	Bn-scaff_22790_1-p153112	91.041
476	Bn-scaff_22790_1-p152869	91.041
477	Bn-scaff_22790_1-p91288	91.041
478	Bn-scaff_22790_1-p206665	91.041
479	Bn-scaff_22790_1-p457131	91.041
480	Bn-scaff_22790_1-p84023	91.041
481	Bn-scaff_22790_1-p90271	91.041
482	Bn-scaff_22790_1-p219701	91.041
483	Bn-scaff_22790_1-p91144	91.041
484	Bn-scaff_22790_1-p88633	91.041
485	Bn-scaff_22790_1-p206674	91.041
486	Bn-scaff_22790_1-p454001	91.041
487	Bn-scaff_22790_1-p458564	91.041
488	Bn-scaff_22790_1-p220019	91.041
489	Bn-scaff_22790_1-p404707	91.041
490	Bn-scaff_22790_1-p152675	91.041
491	Bn-scaff_22790_1-p139306	91.041
492	Bn-scaff_22790_1-p430347	91.041
493	Bn-scaff_22790_1-p152546	91.041
494	Bn-scaff_22790_1-p207071	91.041
495	Bn-scaff_22790_1-p94635	91.041
496	Bn-scaff_22790_1-p187414	91.041
497	Bn-scaff_22790_1-p332765	91.041
498	Bn-scaff_22790_1-p87490	91.041
499	Bn-scaff_22790_1-p187096	91.041
500	Bn-scaff_22790_1-p250265	91.041
501	Bn-scaff_22790_1-p10917	91.041
502	Bn-scaff_22790_1-p263811	91.041
503	Bn-scaff_22790_1-p338947	91.041
504	Bn-scaff_22790_1-p182208	91.041
505	Bn-scaff_22790_1-p90887	91.041
506	Bn-scaff_20126_1-p457	91.798	A1	24
507	Bn-scaff_22790_1-p1010980	91.798
508	Bn-scaff_22790_1-p1021508	91.798
509	Bn-scaff_22790_1-p1268367	91.798
510	Bn-scaff_22790_1-p1271170	91.798
511	Bn-scaff_22790_1-p1274026	91.798
512	Bn-scaff_22790_1-p1155333	91.798
513	Bn-scaff_22790_1-p1012275	91.798
514	Bn-scaff_22790_1-p1012274	91.798
515	Bn-scaff_22790_1-p1129685	91.798
516	Bn-scaff_22790_1-p1043780	91.798
517	Bn-scaff_22790_1-p1232817	91.798
518	Bn-scaff_22790_1-p1071351	91.798
519	Bn-scaff_22790_1-p1171677	91.798
520	Bn-scaff_22790_1-p1024821	91.798
521	Bn-scaff_22790_1-p1233793	91.798
522	Bn-scaff_22790_1-p1026422	91.798
523	Bn-scaff_22790_1-p1124990	91.798
524	Bn-scaff_22790_1-p1264986	91.798
525	Bn-scaff_22790_1-p1013071	91.798
526	Bn-scaff_22790_1-p1169538	91.798
527	Bn-scaff_22790_1-p920075	91.798
528	Bn-scaff_22790_1-p952392	91.798
529	Bn-scaff_22790_1-p1142064	91.798
530	Bn-scaff_22790_1-p1335111	91.981	A1	4
531	Bn-scaff_20250_1-p95469	91.981
532	Bn-scaff_20250_1-p82478	91.981
533	Bn-scaff_22790_1-p1340837	91.981
534	Bn-scaff_20250_1-p310422	92.339	A1	5
535	Bn-scaff_20250_1-p320616	92.339
536	Bn-scaff_20250_1-p348921	92.339
537	Bn-scaff_20250_1-p336475	92.339
538	Bn-scaff_20250_1-p334194	92.339
539	BnGMS87	92.637	A1	1
540	Bn-scaff_18672_1-p222798	94.779	A1	1
541	Bn-A01-p23819116	95.651	A1	2
542	Bn-A01-p23815268	95.651
543	Bn-A01-p23843030	96.206	A1	1
544	Bn-scaff_27278_1-p26361	97.801	A1	2
545	Bn-A01-p24425829	97.801
546	Bn-A01-p24425211	98.285	A1	1
547	Bn-scaff_16534_2-p17177	99.099	A1	1
548	Bn-A01-p24664331	99.125	A1	1
549	Bn-A01-p24634303	99.165	A1	3
550	Bn-A01-p24636537	99.165
551	Bn-A01-p24635378	99.165
552	Bn-A01-p24646334	99.329	A1	1
553	Bn-A01-p24526982	99.463	A1	3
554	Bn-A01-p24529391	99.463
555	Bn-A01-p24416660	99.463
556	Bn-A01-p24487852	99.635	A1	8
557	Bn-A01-p24520244	99.635
558	Bn-A01-p24565084	99.635
559	Bn-A01-p24578644	99.635
560	Bn-A01-p24504495	99.635
561	Bn-A01-p24565311	99.635
562	Bn-A01-p24575577	99.635
563	Bn-A01-p24510656	99.635
564	Bn-A01-p24395406	99.726	A1	1
565	Bn-A01-p24390991	99.989	A1	1
566	Bn-scaff_16055_1-p1543652	100.75	A1	1
567	Bn-scaff_16055_1-p1247981	100.817	A1	52
568	Bn-scaff_16055_1-p1121736	100.817
569	Bn-scaff_16055_1-p1269543	100.817
570	Bn-scaff_16055_1-p1562768	100.817
571	Bn-scaff_16055_1-p1187264	100.817
572	Bn-scaff_16055_1-p1338455	100.817
573	Bn-scaff_16055_1-p1222916	100.817
574	Bn-scaff_16055_1-p1117736	100.817
575	Bn-scaff_16055_1-p1129013	100.817
576	Bn-scaff_16055_1-p1261857	100.817
577	Bn-scaff_16055_1-p1216610	100.817
578	Bn-scaff_16055_1-p1463773	100.817
579	Bn-scaff_16055_1-p1321566	100.817
580	Bn-scaff_16055_1-p1117843	100.817
581	Bn-scaff_16055_1-p1218688	100.817
582	Bn-scaff_16055_1-p1315818	100.817
583	Bn-scaff_16055_1-p1263113	100.817
584	Bn-scaff_16055_1-p1125607	100.817
585	Bn-scaff_16055_1-p1062293	100.817
586	Bn-scaff_16055_1-p1271428	100.817
587	Bn-scaff_16055_1-p1214862	100.817
588	Bn-scaff_16055_1-p1188235	100.817
589	Bn-scaff_16055_1-p1247567	100.817
590	Bn-scaff_16055_1-p1247696	100.817
591	Bn-scaff_16055_1-p1257683	100.817
592	Bn-scaff_16055_1-p1315909	100.817
593	Bn-scaff_16055_1-p1388992	100.817
594	Bn-scaff_16055_1-p1268643	100.817
595	Bn-scaff_16055_1-p1320481	100.817
596	Bn-scaff_16055_1-p1060688	100.817
597	Bn-scaff_16055_1-p1234981	100.817
598	Bn-scaff_16055_1-p1242773	100.817
599	Bn-scaff_16055_1-p1317053	100.817
600	Bn-scaff_16055_1-p1316056	100.817
601	Bn-scaff_16055_1-p260739	100.817
602	Bn-scaff_16055_1-p1251144	100.817
603	Bn-scaff_16055_1-p1222440	100.817
604	Bn-scaff_16055_1-p1218602	100.817
605	Bn-scaff_16055_1-p1266762	100.817
606	Bn-scaff_16055_1-p1060937	100.817
607	Bn-scaff_16055_1-p1119804	100.817
608	Bn-scaff_16055_1-p1263216	100.817
609	Bn-scaff_16055_1-p1126884	100.817
610	Bn-scaff_16055_1-p1177458	100.817
611	Bn-scaff_16055_1-p1120019	100.817
612	Bn-scaff_16055_1-p1120468	100.817
613	Bn-scaff_16055_1-p1268760	100.817
614	Bn-scaff_16055_1-p1243991	100.817
615	Bn-scaff_16055_1-p1289969	100.817
616	Bn-scaff_16055_1-p1129314	100.817
617	Bn-scaff_16055_1-p1128872	100.817
618	Bn-A02-p20062733	100.817
619	Na14-D07	101.159	A1	1
620	Bn-scaff_23795_1-p472559	101.217	A1	5
621	Bn-scaff_23795_1-p471265	101.217
622	Bn-scaff_23795_1-p438186	101.217
623	Bn-scaff_23795_1-p403444	101.217
624	Bn-scaff_23795_1-p412663	101.217
625	Bn-scaff_23795_1-p269807	101.888	A1	8
626	Bn-scaff_23795_1-p256263	101.888
627	Bn-scaff_23795_1-p223682	101.888
628	Bn-scaff_23795_1-p209345	101.888
629	Bn-scaff_23795_1-p223783	101.888
630	Bn-scaff_23795_1-p224017	101.888
631	Bn-scaff_23795_1-p199305	101.888
632	Bn-scaff_23795_1-p227140	101.888
633	Bn-scaff_21884_1-p11313	102.249	A1	1
634	Bn-scaff_16534_2-p284676	102.625	A1	1
635	Bn-scaff_17517_1-p418933	102.726	A1	10
636	Bn-scaff_17517_1-p662496	102.726
637	Bn-scaff_16534_2-p38670	102.726
638	Bn-scaff_24826_1-p238	102.726
639	Bn-scaff_17517_1-p1010425	102.726
640	Bn-scaff_16534_2-p40563	102.726
641	Bn-scaff_16534_2-p42262	102.726
642	Bn-scaff_17517_1-p980938	102.726
643	Bn-scaff_16534_2-p1986	102.726
644	Bn-scaff_16534_2-p17419	102.726
645	Bn-Scaffold000164-p247723	102.939	A1	7
646	Bn-Scaffold000164-p262883	102.939
647	Bn-Scaffold000164-p267514	102.939
648	Bn-Scaffold000164-p310542	102.939
649	Bn-Scaffold000164-p261392	102.939
650	Bn-Scaffold000164-p271091	102.939
651	Bn-Scaffold000164-p283953	102.939
652	Bn-Scaffold10173-p170	103.034	A1	1
653	Bn-scaff_17517_1-p324434	103.082	A1	26
654	Bn-scaff_17517_1-p330557	103.082
655	Bn-scaff_17517_1-p360914	103.082
656	Bn-scaff_17517_1-p361059	103.082
657	Bn-scaff_16244_1-p5026	103.082
658	Bn-scaff_17517_1-p287680	103.082
659	Bn-scaff_17517_1-p353252	103.082
660	Bn-scaff_17517_1-p322771	103.082
661	Bn-scaff_17517_1-p354243	103.082
662	Bn-scaff_17517_1-p284998	103.082
663	Bn-scaff_17517_1-p355834	103.082
664	Bn-scaff_17517_1-p286607	103.082
665	Bn-scaff_17517_1-p329041	103.082
666	Bn-scaff_16244_1-p11950	103.082
667	Bn-scaff_17517_1-p354485	103.082
668	Bn-scaff_17517_1-p353394	103.082
669	Bn-scaff_17517_1-p354525	103.082
670	Bn-scaff_16244_1-p28539	103.082
671	Bn-scaff_17517_1-p354586	103.082
672	Bn-scaff_16244_1-p25214	103.082
673	Bn-scaff_17517_1-p298351	103.082
674	Bn-scaff_17517_1-p332460	103.082
675	Bn-scaff_17517_1-p355771	103.082
676	Bn-scaff_17517_1-p330218	103.082
677	Bn-scaff_16244_1-p8089	103.082
678	Bn-scaff_17517_1-p330624	103.082
679	Bn-scaff_16534_2-p213388	103.212	A1	35
680	Bn-scaff_16534_2-p304849	103.212
681	Bn-scaff_16534_2-p159655	103.212
682	Bn-scaff_16534_2-p80260	103.212
683	Bn-scaff_16534_2-p81704	103.212
684	Bn-scaff_16534_2-p125191	103.212
685	Bn-scaff_23572_1-p11301	103.212
686	Bn-scaff_16534_2-p235813	103.212
687	Bn-scaff_16534_2-p238504	103.212
688	Bn-scaff_16534_2-p236091	103.212
689	Bn-scaff_16534_2-p199774	103.212
690	Bn-scaff_16534_2-p211418	103.212
691	Bn-scaff_16534_2-p79059	103.212
692	Bn-scaff_16534_2-p153666	103.212
693	Bn-scaff_16534_2-p126480	103.212
694	Bn-scaff_16534_2-p151805	103.212
695	Bn-scaff_16534_2-p88292	103.212
696	Bn-scaff_16534_2-p80512	103.212
697	Bn-scaff_16534_2-p145580	103.212
698	Bn-scaff_16534_2-p89468	103.212
699	Bn-scaff_16534_2-p86956	103.212
700	Bn-scaff_16534_2-p81780	103.212
701	Bn-scaff_17517_1-p816801	103.212
702	Bn-scaff_17517_1-p802897	103.212
703	Bn-scaff_17517_1-p802485	103.212
704	Bn-scaff_16534_2-p81288	103.212
705	Bn-scaff_16534_2-p238737	103.212
706	Bn-scaff_16534_2-p150224	103.212
707	Bn-scaff_16534_2-p126559	103.212
708	Bn-scaff_16534_2-p79383	103.212
709	Bn-scaff_17517_1-p817376	103.212
710	Bn-scaff_16534_2-p82025	103.212
711	Bn-scaff_16534_2-p78431	103.212
712	Bn-scaff_16534_2-p72001	103.212
713	Bn-scaff_16534_2-p144495	103.212
714	Bn-scaff_15713_1-p2648	103.323	A1	3
715	Bn-scaff_16534_2-p248577	103.323
716	Bn-scaff_15713_1-p2658	103.323
717	Bn-scaff_17517_1-p419997	103.41	A1	43
718	Bn-scaff_15713_1-p3450	103.41
719	Bn-scaff_17517_1-p683016	103.41
720	Bn-scaff_17517_1-p681084	103.41
721	Bn-scaff_15713_1-p3776	103.41
722	Bn-scaff_17517_1-p681915	103.41
723	Bn-scaff_17517_1-p681864	103.41
724	Bn-scaff_17517_1-p680965	103.41
725	Bn-scaff_21163_1-p4255	103.41
726	Bn-scaff_17517_1-p495249	103.41
727	Bn-scaff_17517_1-p494175	103.41
728	Bn-scaff_17517_1-p495899	103.41
729	Bn-scaff_17517_1-p495088	103.41
730	Bn-scaff_17517_1-p536322	103.41
731	Bn-scaff_17517_1-p493530	103.41
732	Bn-scaff_17517_1-p536271	103.41
733	Bn-scaff_17517_1-p487326	103.41
734	Bn-scaff_17517_1-p680798	103.41
735	Bn-scaff_17517_1-p496554	103.41
736	Bn-scaff_17517_1-p730469	103.41
737	Bn-scaff_17517_1-p493934	103.41
738	Bn-scaff_17517_1-p687278	103.41
739	Bn-scaff_17517_1-p495929	103.41
740	Bn-scaff_17517_1-p683786	103.41
741	Bn-scaff_17517_1-p495001	103.41
742	Bn-scaff_17517_1-p415654	103.41
743	Bn-scaff_17517_1-p681809	103.41
744	Bn-scaff_17517_1-p600876	103.41
745	Bn-scaff_17517_1-p496379	103.41
746	Bn-scaff_17517_1-p496055	103.41
747	Bn-scaff_17517_1-p497433	103.41
748	Bn-scaff_17517_1-p539191	103.41
749	Bn-scaff_17517_1-p600097	103.41
750	Bn-scaff_17517_1-p564869	103.41
751	Bn-scaff_17517_1-p681627	103.41
752	Bn-scaff_21163_1-p1838	103.41
753	Bn-scaff_17517_1-p502241	103.41
754	Bn-scaff_17517_1-p536489	103.41
755	Bn-scaff_17517_1-p682161	103.41
756	Bn-scaff_21163_1-p3558	103.41
757	Bn-scaff_15713_1-p14176	103.41
758	Bn-scaff_18181_1-p123167	103.41
759	Bn-scaff_15713_1-p1649	103.41
760	Bn-scaff_15879_1-p75940	103.892	A1	6
761	Bn-scaff_15879_1-p386825	103.892
762	Bn-A09-p21821777	103.892
763	Bn-scaff_15879_1-p79732	103.892
764	Bn-scaff_15879_1-p467229	103.892
765	Bn-A09-p21821779	103.892
766	Bn-scaff_15879_1-p515849	103.999	A1	1
767	Bn-scaff_15879_1-p327427	104.049	A1	1
768	BnGMS404	104.504	A1	1
769	Bn-scaff_15879_1-p715384	104.995	A1	3
770	Bn-scaff_15879_1-p690531	104.995
771	Bn-scaff_15879_1-p604297	104.995
772	Bn-A01-p26426004	105.128	A1	3
773	Bn-A01-p26423587	105.128
774	Bn-A01-p26425810	105.128
775	Bn-scaff_21884_1-p720411	105.852	A1	1
776	Bn-scaff_21225_1-p110619	105.854	A1	1
777	Bn-scaff_21225_1-p82192	106.266	A1	3
778	Bn-scaff_21225_1-p104810	106.266
779	Bn-scaff_21225_1-p74961	106.266
780	Bn-scaff_28165_1-p22715	106.437	A1	1
781	Bn-A10-p923788	106.641	A1	8
782	Bn-scaff_17036_1-p157245	106.641
783	Bn-scaff_28165_1-p40330	106.641
784	Bn-scaff_17036_1-p171392	106.641
785	Bn-scaff_17036_1-p180029	106.641
786	Bn-scaff_17036_1-p179776	106.641
787	Bn-scaff_20764_1-p2534	106.641
788	Bn-A10-p922511	106.641
789	Bn-scaff_17233_1-p19952	107.792	A1	1
790	Bn-scaff_15794_2-p214881	108.126	A1	1
791	Bn-scaff_18039_1-p223864	109.287	A1	1
792	Bn-scaff_21857_1-p117670	112.108	A1	1
793	Bn-scaff_21857_1-p1460	112.152	A1	8
794	Bn-scaff_15844_1-p198846	112.152
795	Bn-scaff_15844_1-p200267	112.152
796	Bn-scaff_15844_1-p199546	112.152
797	Bn-scaff_15844_1-p184165	112.152
798	Bn-scaff_15844_1-p207904	112.152
799	Bn-scaff_15844_1-p197924	112.152
800	Bn-scaff_15844_1-p228400	112.152
801	Bn-scaff_15844_1-p222290	112.223	A1	1
802	Bn-A01-p27581056	112.416	A1	2
803	Bn-A01-p27601050	112.416
804	Bn-A01-p27622120	113.485	A1	1
805	Bn-A01-p27623686	113.577	A1	1
806	Bn-scaff_16962_1-p655721	114.021	A1	2
807	Bn-A01-p23120368	114.021
808	Bn-scaff_17515_1-p634357	114.301	A1	8
809	Bn-scaff_17515_1-p559251	114.301
810	Bn-scaff_17515_1-p635443	114.301
811	Bn-scaff_17515_1-p576696	114.301
812	Bn-scaff_17515_1-p560584	114.301
813	Bn-scaff_17515_1-p624429	114.301
814	Bn-scaff_17515_1-p562695	114.301
815	Bn-scaff_17515_1-p583013	114.301
816	Bn-scaff_17515_1-p533532	114.704	A1	4
817	Bn-scaff_17515_1-p534527	114.704
818	Bn-scaff_17515_1-p384203	114.704
819	Bn-scaff_17515_1-p545147	114.704
820	Bn-scaff_17515_1-p404898	115.34	A1	14
821	Bn-scaff_17515_1-p396838	115.34
822	Bn-scaff_17515_1-p376922	115.34
823	Bn-scaff_17515_1-p390772	115.34
824	Bn-scaff_17515_1-p392263	115.34
825	Bn-scaff_17515_1-p407792	115.34
826	Bn-scaff_17515_1-p377402	115.34
827	Bn-scaff_17515_1-p392385	115.34
828	Bn-scaff_17515_1-p391457	115.34
829	Bn-scaff_17515_1-p411315	115.34
830	Bn-scaff_17515_1-p388588	115.34
831	Bn-scaff_17515_1-p388701	115.34
832	Bn-scaff_17515_1-p390603	115.34
833	Bn-scaff_17515_1-p388362	115.34
834	Bn-scaff_17515_1-p349471	115.506	A1	2
835	Bn-scaff_17515_1-p317071	115.506
836	Bn-scaff_18672_1-p171862	115.958	A1	9
837	Bn-scaff_18672_1-p171479	115.958
838	Bn-scaff_18672_1-p169758	115.958
839	Bn-scaff_18672_1-p175171	115.958
840	Bn-scaff_18672_1-p169990	115.958
841	Bn-scaff_18672_1-p168747	115.958
842	Bn-scaff_18672_1-p178765	115.958
843	Bn-scaff_18672_1-p171259	115.958
844	Bn-scaff_18672_1-p170202	115.958
845	Bn-A01-p28364600	115.981	A1	7
846	Bn-Scaffold000229-p20084	115.981
847	Bn-A01-p28261145	115.981
848	Bn-Scaffold000229-p12556	115.981
849	Bn-Scaffold000229-p12311	115.981
850	Bn-Scaffold000229-p19929	115.981
851	Bn-Scaffold000229-p11330	115.981
852	Bn-A01-p28249918	116.173	A1	1
853	Bn-A01-p25562652	116.325	A1	2
854	Bn-A07-p580965	116.325
855	Bn-A01-p25577348	116.519	A1	9
856	Bn-A01-p25518745	116.519
857	Bn-A01-p25555508	116.519
858	Bn-A01-p25570701	116.519
859	Bn-A01-p25561204	116.519
860	Bn-A01-p25517197	116.519
861	Bn-A01-p25512934	116.519
862	Bn-A01-p25513710	116.519
863	Bn-A01-p25517270	116.519
864	Bn-A01-p25580651	116.581	A1	3
865	Bn-A01-p25572254	116.581
866	Bn-A01-p25509783	116.581
867	Bn-A01-p25079412	116.811	A1	1
868	Bn-scaff_16810_1-p83893	116.926	A1	1
869	Bn-scaff_22115_1-p120619	118.263	A1	1
870	Bn-scaff_22115_1-p240481	119.31	A1	1
871	Bn-A01-p24425084	119.407	A1	1
872	Bn-scaff_19168_1-p109723	119.624	A1	2
873	Bn-scaff_16531_1-p579039	119.624
874	Bn-scaff_27278_1-p19570	119.959	A1	11
875	Bn-scaff_17298_1-p1558470	119.959
876	Bn-scaff_19168_1-p26783	119.959
877	Bn-scaff_19168_1-p15958	119.959
878	Bn-scaff_19168_1-p30868	119.959
879	Bn-scaff_19168_1-p27982	119.959
880	Bn-scaff_19168_1-p9913	119.959
881	Bn-scaff_19168_1-p29925	119.959
882	Bn-scaff_19168_1-p6595	119.959
883	Bn-scaff_19168_1-p26943	119.959
884	Bn-scaff_18096_1-p30025	119.959
885	Bn-scaff_27278_1-p2772	120.334	A1	1
886	Bn-scaff_17460_1-p8272	120.681	A1	2
887	Bn-scaff_15936_1-p18927	120.681
888	Bn-scaff_15936_1-p226371	121.106	A1	5
889	Bn-scaff_15936_1-p212045	121.106
890	Bn-scaff_15936_1-p212533	121.106
891	Bn-scaff_15936_1-p226509	121.106
892	Bn-scaff_15936_1-p204688	121.106
893	Bn-scaff_15936_1-p527592	121.424	A1	2
894	Bn-scaff_15936_1-p444993	121.424
895	Bn-scaff_21884_1-p125365	122.125	A1	3
896	Bn-scaff_21884_1-p110161	122.125
897	Bn-scaff_21884_1-p73129	122.125
898	Bn-scaff_21884_1-p154748	122.451	A1	3
899	Bn-scaff_21884_1-p154442	122.451
900	Bn-scaff_21884_1-p153891	122.451
901	Bn-scaff_21884_1-p219863	122.834	A1	4
902	Bn-scaff_21884_1-p185728	122.834
903	Bn-scaff_21884_1-p185790	122.834
904	Bn-scaff_21884_1-p182027	122.834
905	Bn-scaff_21884_1-p227529	123.381	A1	1
906	Bn-scaff_21884_1-p249667	123.65	A1	4
907	Bn-scaff_21884_1-p255682	123.65
908	Bn-scaff_21884_1-p235276	123.65
909	Bn-scaff_21884_1-p223620	123.65
910	Bn-scaff_21884_1-p651359	125.55	A1	8
911	Bn-scaff_21884_1-p642243	125.55
912	Bn-scaff_21884_1-p639289	125.55
913	Bn-scaff_21884_1-p643173	125.55
914	Bn-scaff_21884_1-p642597	125.55
915	Bn-scaff_21884_1-p643001	125.55
916	Bn-scaff_21884_1-p638903	125.55
917	Bn-scaff_21884_1-p650617	125.55
918	Bn-A01-p26519047	125.733	A1	2
919	Bn-scaff_21884_1-p768055	125.733
920	Bn-scaff_21884_1-p729098	126.04	A1	11
921	Bn-scaff_21884_1-p843923	126.04
922	Bn-scaff_21884_1-p812801	126.04
923	Bn-scaff_21884_1-p822527	126.04
924	Bn-scaff_21884_1-p822340	126.04
925	Bn-scaff_21884_1-p819724	126.04
926	Bn-scaff_21884_1-p819972	126.04
927	Bn-scaff_21884_1-p810346	126.04
928	Bn-scaff_21884_1-p819958	126.04
929	Bn-scaff_21884_1-p830891	126.04
930	Bn-A01-p26518304	126.04
931	Bn-scaff_21884_1-p974362	126.746	A1	1
932	Bn-A01-p27225628	127.867	A1	8
933	Bn-scaff_16691_1-p1476225	127.867
934	Bn-scaff_16691_1-p1470755	127.867
935	Bn-scaff_16691_1-p1459639	127.867
936	Bn-scaff_16691_1-p1409735	127.867
937	Bn-scaff_16691_1-p1422863	127.867
938	Bn-scaff_16691_1-p1434829	127.867
939	Bn-scaff_16691_1-p1400197	127.867
940	Bn-scaff_15712_3-p804205	128.223	A1	8
941	Bn-scaff_15712_3-p818174	128.223
942	Bn-scaff_15712_3-p808416	128.223
943	Bn-scaff_15712_3-p804356	128.223
944	Bn-scaff_15712_3-p806137	128.223
945	Bn-scaff_15712_3-p855404	128.223
946	Bn-scaff_15712_3-p807914	128.223
947	Bn-scaff_15712_3-p832933	128.223
948	Bn-scaff_22987_1-p12324	128.787	A1	3
949	Bn-scaff_15712_3-p785326	128.787
950	Bn-scaff_23350_1-p770686	128.787
951	Bn-scaff_15712_3-p703293	129.555	A1	1
952	Bn-scaff_15712_3-p666978	130.321	A1	1
953	Bn-scaff_15712_3-p504863	130.414	A1	1
954	Bn-scaff_15712_3-p590543	130.633	A1	37
955	Bn-scaff_15712_3-p518209	130.633
956	Bn-scaff_15712_3-p548440	130.633
957	Bn-scaff_15712_3-p561822	130.633
958	Bn-scaff_15712_3-p586735	130.633
959	Bn-scaff_15712_3-p566111	130.633
960	Bn-scaff_15712_3-p636695	130.633
961	Bn-scaff_15712_3-p639489	130.633
962	Bn-scaff_15712_3-p560870	130.633
963	Bn-scaff_15712_3-p561474	130.633
964	Bn-scaff_15712_3-p639330	130.633
965	Bn-scaff_15712_3-p627936	130.633
966	Bn-scaff_15712_3-p586615	130.633
967	Bn-scaff_15712_3-p639383	130.633
968	Bn-scaff_15712_3-p627461	130.633
969	Bn-scaff_15712_3-p562225	130.633
970	Bn-scaff_15712_3-p493370	130.633
971	Bn-scaff_15712_3-p586448	130.633
972	Bn-scaff_15712_3-p536381	130.633
973	Bn-scaff_15712_3-p627192	130.633
974	Bn-scaff_15712_3-p638133	130.633
975	Bn-scaff_15712_3-p548581	130.633
976	Bn-scaff_15712_3-p548753	130.633
977	Bn-scaff_15712_3-p590881	130.633
978	Bn-scaff_15712_3-p636861	130.633
979	Bn-scaff_15712_3-p637975	130.633
980	Bn-scaff_15712_3-p637021	130.633
981	Bn-scaff_15712_3-p590659	130.633
982	Bn-scaff_15712_3-p587089	130.633
983	Bn-scaff_15712_3-p516388	130.633
984	Bn-scaff_15712_3-p639141	130.633
985	Bn-scaff_15712_3-p561909	130.633
986	Bn-scaff_15712_3-p587644	130.633
987	Bn-scaff_15712_3-p591064	130.633
988	Bn-scaff_15712_3-p509872	130.633
989	Bn-scaff_15712_3-p624487	130.633
990	Bn-scaff_15712_3-p489739	130.633
991	Bn-scaff_15712_3-p526056	130.681	A1	2
992	Bn-scaff_15712_3-p638373	130.681
993	Bn-A01-p28147757	131.147	A1	8
994	Bn-scaff_15712_3-p346225	131.147
995	Bn-A01-p27942610	131.147
996	Bn-Scaffold000191-p156703	131.147
997	Bn-A01-p28336754	131.147
998	Bn-A01-p27937532	131.147
999	Bn-Scaffold000215-p42890	131.147
1000	Bn-A01-p27928188	131.147
1001	Bn-A01-p28161207	131.182	A1	1
1002	Bn-A01-p27777763	131.376	A1	1
1003	Bn-scaff_22321_1-p128599	131.419	A1	3
1004	Bn-scaff_22321_1-p339408	131.419
1005	Bn-scaff_15712_3-p17630	131.419
1006	Bn-scaff_22321_1-p45741	131.478	A1	6
1007	Bn-scaff_15712_3-p480731	131.478
1008	Bn-scaff_15712_3-p390160	131.478
1009	Bn-scaff_15712_3-p88356	131.478
1010	Bn-scaff_22321_1-p247241	131.478
1011	Bn-A01-p27797076	131.478
1012	Bn-A01-p27877194	131.63	A1	1
1013	Bn-A01-p25255567	133.602	A1	1
1014	Bn-A01-p25032772	133.747	A1	1
1015	Ra3-H09	134.908	A1	1
1016	Bn-A01-p13622238	0	A2	1
1017	Bn-A02-p2707979	3.361	A2	3
1018	Bn-A02-p2698217	3.361
1019	Bn-A02-p2718786	3.361
1020	Bn-A02-p2708161	3.428	A2	1
1021	Bn-scaff_15714_1-p2723978	4.334	A2	1
1022	Bn-A02-p2727560	4.467	A2	1
1023	Bn-A02-p1319039	4.822	A2	4
1024	Bn-A02-p1341101	4.822
1025	Bn-A02-p2739888	4.822
1026	Bn-A02-p1321904	4.822
1027	Bn-A02-p1290847	5.023	A2	2
1028	Bn-A02-p1292023	5.023
1029	Bn-A02-p1232964	5.39	A2	2
1030	Bn-A02-p1188292	5.39
1031	Bn-A02-p1235480	5.437	A2	1
1032	Bn-A03-p31242854	10.754	A2	1
1033	Bn-A02-p3352863	11.356	A2	1
1034	Bn-A02-p3306076	11.396	A2	3
1035	Bn-A02-p3361391	11.396
1036	Bn-A02-p3344176	11.396
1037	Bn-A02-p3281338	11.525	A2	2
1038	Bn-A02-p3281452	11.525
1039	Bn-A02-p3299206	11.672	A2	5
1040	Bn-A02-p3302725	11.672
1041	Bn-A02-p3297592	11.672
1042	Bn-A02-p3295898	11.672
1043	Bn-A02-p3300731	11.672
1044	Bn-A02-p3374678	11.773	A2	1
1045	Bn-A02-p3380510	11.951	A2	1
1046	Bn-A02-p3398506	12.098	A2	2
1047	Bn-A02-p3398710	12.098
1048	Bn-A02-p3423823	12.734	A2	1
1049	Bn-A02-p3427640	13.034	A2	3
1050	Bn-A02-p3488996	13.034
1051	Bn-A02-p3430069	13.034
1052	Bn-A02-p3530703	13.357	A2	2
1053	Bn-A02-p3503647	13.357
1054	Bn-A02-p3535142	13.422	A2	1
1055	Bn-A02-p3597721	13.996	A2	3
1056	Bn-A02-p3614673	13.996
1057	Bn-A02-p3607564	13.996
1058	Bn-A02-p3543810	14.037	A2	2
1059	Bn-A02-p3558502	14.037
1060	Bn-A02-p3542024	14.141	A2	3
1061	Bn-A02-p3539377	14.141
1062	Bn-A02-p3539297	14.141
1063	Bn-A02-p3627856	14.458	A2	3
1064	Bn-A02-p3633790	14.458
1065	Bn-A02-p3635114	14.458
1066	Bn-A02-p3658139	14.888	A2	6
1067	Bn-A02-p3711684	14.888
1068	Bn-A02-p3716898	14.888
1069	Bn-A02-p3708263	14.888
1070	Bn-A02-p3717426	14.888
1071	Bn-A02-p3718340	14.888
1072	Bn-A02-p3730794	15.039	A2	1
1073	Bn-A02-p3656969	15.162	A2	1
1074	Bn-A02-p3760177	15.367	A2	2
1075	Bn-A02-p3759462	15.367
1076	Bn-A02-p3801428	15.796	A2	4
1077	Bn-A02-p3803198	15.796
1078	Bn-A02-p3803477	15.796
1079	Bn-A02-p3807577	15.796
1080	Bn-scaff_15714_1-p594799	19.127	A2	1
1081	Bn-A02-p4210188	19.412	A2	1
1082	Bn-A02-p4199792	19.806	A2	1
1083	Bn-scaff_15714_1-p519285	19.965	A2	1
1084	Bn-A02-p4103096	20.048	A2	1
1085	Bn-A02-p4118946	20.179	A2	1
1086	Bn-scaff_15714_1-p592895	20.368	A2	1
1087	Bn-scaff_15714_1-p483395	20.499	A2	1
1088	Bn-A02-p4567454	21.748	A2	2
1089	Bn-A02-p4488937	21.748
1090	Bn-A02-p5201568	25.233	A2	2
1091	Bn-A02-p5166772	25.233
1092	Bn-A02-p5429003	26.533	A2	2
1093	Bn-A02-p5439746	26.533
1094	Bn-A02-p5517878	26.652	A2	7
1095	Bn-A02-p5501733	26.652
1096	Bn-A02-p5519388	26.652
1097	Bn-A02-p5507193	26.652
1098	Bn-A02-p5507530	26.652
1099	Bn-A02-p5500107	26.652
1100	Bn-A02-p5516551	26.652
1101	Bn-A02-p5803432	27.661	A2	5
1102	Bn-A02-p5812506	27.661
1103	Bn-A02-p5803164	27.661
1104	Bn-A02-p5802612	27.661
1105	Bn-A02-p5802772	27.661
1106	Bn-A02-p5826505	27.746	A2	2
1107	Bn-A02-p5859447	27.746
1108	Bn-A02-p5867250	27.776	A2	1
1109	Bn-A02-p5644858	27.821	A2	5
1110	Bn-A02-p5625172	27.821
1111	Bn-A02-p5660188	27.821
1112	Bn-A02-p5661524	27.821
1113	Bn-A02-p5601991	27.821
1114	Bn-A02-p5561369	27.877	A2	7
1115	Bn-A02-p5553663	27.877
1116	Bn-A02-p5553077	27.877
1117	Bn-A02-p5541204	27.877
1118	Bn-A02-p5571981	27.877
1119	Bn-A02-p5551332	27.877
1120	Bn-A02-p5570144	27.877
1121	Bn-A02-p5602271	28.037	A2	1
1122	Bn-A02-p5882799	28.536	A2	5
1123	Bn-A02-p5917045	28.536
1124	Bn-A02-p5907701	28.536
1125	Bn-A02-p5933593	28.536
1126	Bn-scaff_17522_1-p463646	28.536
1127	Bn-A02-p5716304	28.943	A2	7
1128	Bn-A02-p5722550	28.943
1129	Bn-A02-p5772793	28.943
1130	Bn-A02-p5799113	28.943
1131	Bn-A02-p5743951	28.943
1132	Bn-A02-p5705619	28.943
1133	Bn-A02-p5765840	28.943
1134	Bn-scaff_16269_1-p242401	32.79	A2	1
1135	Bn-A02-p6576872	32.99	A2	4
1136	Bn-A02-p6689427	32.99
1137	Bn-A02-p6577065	32.99
1138	Bn-A02-p6570881	32.99
1139	Bn-A02-p6697045	33.194	A2	2
1140	Bn-A02-p6711900	33.194
1141	Bn-A02-p6587201	33.304	A2	4
1142	Bn-C14160250-p3687	33.304
1143	Bn-A02-p6584506	33.304
1144	Bn-A02-p6576389	33.304
1145	Bn-A02-p6898425	33.425	A2	2
1146	Bn-A02-p7004091	33.425
1147	Bn-scaff_16269_1-p359971	33.706	A2	1
1148	Bn-scaff_16804_1-p383275	33.866	A2	1
1149	Bn-scaff_16269_1-p242999	33.925	A2	5
1150	Bn-A02-p6564861	33.925
1151	Bn-A02-p6564856	33.925
1152	Bn-A02-p6555729	33.925
1153	Bn-A02-p6523609	33.925
1154	Bn-A02-p6816192	34.281	A2	2
1155	Bn-A02-p6794013	34.281
1156	Bn-scaff_16804_1-p64080	34.433	A2	3
1157	Bn-A02-p6770000	34.433
1158	Bn-A02-p6764001	34.433
1159	Bn-scaff_27180_1-p44567	36.002	A2	1
1160	Bn-A02-p7520783	36.385	A2	1
1161	Bn-A02-p7463965	36.603	A2	2
1162	Bn-A02-p7476709	36.603
1163	Bn-scaff_15712_5-p582188	37.343	A2	1
1164	Bn-A02-p8250856	38.979	A2	1
1165	Bn-A02-p8404663	39.592	A2	2
1166	Bn-A02-p8413531	39.592
1167	Bn-A02-p9973775	46.311	A2	4
1168	Bn-A02-p9973927	46.311
1169	Bn-A02-p10019636	46.311
1170	Bn-A02-p10020231	46.311
1171	Bn-A02-p9997237	46.683	A2	1
1172	Bn-A02-p10092191	47.28	A2	2
1173	Bn-A02-p10096185	47.28
1174	Bn-scaff_16565_1-p1062007	47.526	A2	1
1175	Bn-A02-p11673455	49.269	A2	3
1176	Bn-A02-p11703005	49.269
1177	Bn-A02-p11666688	49.269
1178	Bn-A02-p11073326	49.281	A2	7
1179	Bn-A02-p11053817	49.281
1180	Bn-A02-p11070906	49.281
1181	Bn-A02-p11073162	49.281
1182	Bn-A02-p11060975	49.281
1183	Bn-A02-p11068431	49.281
1184	Bn-A02-p11080706	49.281
1185	Bn-A02-p11195341	49.366	A2	9
1186	Bn-scaff_15838_3-p613154	49.366
1187	Bn-A02-p11096221	49.366
1188	Bn-A02-p11159353	49.366
1189	Bn-A02-p11155686	49.366
1190	Bn-A02-p11156474	49.366
1191	Bn-A02-p11161716	49.366
1192	Bn-A02-p11153317	49.366
1193	Bn-A02-p11170230	49.366
1194	Bn-A02-p11087388	49.462	A2	2
1195	Bn-A02-p11086855	49.462
1196	Bn-scaff_15838_3-p256767	49.519	A2	4
1197	Bn-A02-p11293986	49.519
1198	Bn-A02-p11284285	49.519
1199	Bn-A02-p11291606	49.519
1200	Bn-A02-p11535570	49.62	A2	12
1201	Bn-scaff_20979_1-p81081	49.62
1202	Bn-A02-p11683481	49.62
1203	Bn-A02-p11646535	49.62
1204	Bn-A02-p11683024	49.62
1205	Bn-A02-p11682974	49.62
1206	Bn-A02-p11648522	49.62
1207	Bn-A02-p11521800	49.62
1208	Bn-A02-p11517785	49.62
1209	Bn-scaff_20979_1-p83011	49.62
1210	Bn-A02-p11585751	49.62
1211	Bn-A02-p11616676	49.62
1212	Bn-A02-p11278529	49.645	A2	2
1213	Bn-A02-p11355276	49.645
1214	Bn-A02-p11492320	49.688	A2	8
1215	Bn-A02-p11457727	49.688
1216	Bn-A02-p11479169	49.688
1217	Bn-A02-p11479678	49.688
1218	Bn-A02-p11454658	49.688
1219	Bn-A02-p11454573	49.688
1220	Bn-A02-p11454010	49.688
1221	Bn-A02-p11451035	49.688
1222	Bn-A02-p11455659	49.778	A2	5
1223	Bn-A02-p11449348	49.778
1224	Bn-A02-p11455369	49.778
1225	Bn-A02-p11455068	49.778
1226	Bn-A02-p11454746	49.778
1227	Bn-scaff_15838_3-p220348	49.792	A2	14
1228	Bn-A02-p11248742	49.792
1229	Bn-A02-p11235969	49.792
1230	Bn-A02-p11356944	49.792
1231	Bn-A02-p11248642	49.792
1232	Bn-A02-p11248280	49.792
1233	Bn-A02-p11248828	49.792
1234	Bn-A02-p11345557	49.792
1235	Bn-A02-p11238010	49.792
1236	Bn-A02-p11227845	49.792
1237	Bn-A02-p11223862	49.792
1238	Bn-A02-p11238896	49.792
1239	Bn-A02-p11237912	49.792
1240	Bn-A02-p11320789	49.792
1241	Bn-A02-p11041726	49.878	A2	1
1242	Bn-A02-p11041638	49.977	A2	3
1243	Bn-A02-p11039119	49.977
1244	Bn-A02-p10996151	49.977
1245	Bn-A02-p10746556	50.167	A2	6
1246	Bn-A02-p10638989	50.167
1247	Bn-A02-p10637202	50.167
1248	Bn-A02-p10629886	50.167
1249	Bn-A02-p10626782	50.167
1250	Bn-A02-p10591779	50.167
1251	Bn-A02-p10521287	50.218	A2	1
1252	Bn-A02-p10477549	50.25	A2	1
1253	Bn-A02-p10992866	50.416	A2	1
1254	Bn-A02-p10614602	50.426	A2	35
1255	Bn-scaff_15918_1-p190632	50.426
1256	Bn-A02-p10956599	50.426
1257	Bn-scaff_15918_1-p190576	50.426
1258	Bn-A02-p10787380	50.426
1259	Bn-A02-p10690394	50.426
1260	Bn-A02-p10787104	50.426
1261	Bn-A02-p10879119	50.426
1262	Bn-A02-p10690477	50.426
1263	Bn-A02-p10623838	50.426
1264	Bn-A02-p10786230	50.426
1265	Bn-A02-p10624373	50.426
1266	Bn-A02-p10815211	50.426
1267	Bn-A02-p10788285	50.426
1268	Bn-A02-p10796317	50.426
1269	Bn-A02-p10745711	50.426
1270	Bn-A02-p10815571	50.426
1271	Bn-scaff_27039_1-p511722	50.426
1272	Bn-A02-p10587232	50.426
1273	Bn-A02-p10508075	50.426
1274	Bn-A02-p10540052	50.426
1275	Bn-A02-p10527075	50.426
1276	Bn-A02-p10507864	50.426
1277	Bn-A02-p10530978	50.426
1278	Bn-A02-p10533300	50.426
1279	Bn-A02-p10507801	50.426
1280	Bn-A02-p10528586	50.426
1281	Bn-A02-p10540148	50.426
1282	Bn-A02-p10524842	50.426
1283	Bn-A02-p10866642	50.426
1284	Bn-A02-p10510996	50.426
1285	Bn-A02-p10568947	50.426
1286	Bn-A02-p10515029	50.426
1287	Bn-A02-p10485644	50.426
1288	Bn-A02-p10493685	50.426
1289	Bn-A02-p10625720	50.458	A2	1
1290	Bn-A02-p11265573	50.534	A2	1
1291	Bn-A02-p10404084	50.535	A2	1
1292	Bn-A02-p10395108	50.621	A2	1
1293	Bn-Scaffold000172-p221008	50.778	A2	1
1294	Bn-A02-p10247756	50.859	A2	1
1295	Bn-A02-p10338350	51.129	A2	1
1296	Bn-A02-p11748602	51.886	A2	3
1297	Bn-A02-p11746891	51.886
1298	Bn-A02-p11750740	51.886
1299	Bn-A02-p11759281	52.05	A2	1
1300	Bn-A02-p11829280	52.791	A2	1
1301	Bn-A02-p11909870	53.356	A2	7
1302	Bn-A02-p11906704	53.356
1303	Bn-A02-p11863349	53.356
1304	Bn-A02-p11849409	53.356
1305	Bn-A02-p11896294	53.356
1306	Bn-A02-p11896538	53.356
1307	Bn-A02-p11870177	53.356
1308	Bn-A02-p11929538	53.607	A2	1
1309	Bn-A02-p12149042	54.103	A2	1
1310	Bn-A02-p11935002	54.391	A2	4
1311	Bn-A02-p11939983	54.391
1312	Bn-A02-p11937221	54.391
1313	Bn-A02-p11939715	54.391
1314	Bn-Scaffold000721-p1462	65.748	A2	1
1315	Bn-Scaffold000111-p50108	66.112	A2	1
1316	Bn-A02-p18310675	68.309	A2	1
1317	Bn-A02-p19704677	70.545	A2	1
1318	Bn-A02-p20060311	75.458	A2	4
1319	Bn-scaff_15712_6-p1029382	75.458
1320	Bn-A02-p20158101	75.458
1321	Bn-A02-p20157985	75.458
1322	Bn-A02-p21378450	81.619	A2	1
1323	Bn-scaff_18344_1-p341469	82.183	A2	3
1324	Bn-A02-p23488731	82.183
1325	Bn-A02-p23497111	82.183
1326	Bn-A02-p23486694	82.353	A2	1
1327	Bn-A02-p23482499	82.391	A2	1
1328	Bn-A02-p23509687	82.517	A2	3
1329	Bn-A02-p23510178	82.517
1330	Bn-A02-p23509986	82.517
1331	Bn-A02-p23495061	82.576	A2	1
1332	Bn-A02-p23669898	82.933	A2	2
1333	Bn-A02-p23668607	82.933
1334	Bn-scaff_17109_1-p690819	83.117	A2	2
1335	Bn-A02-p23743267	83.117
1336	Bn-A02-p23729046	83.213	A2	10
1337	Bn-A02-p23728173	83.213
1338	Bn-A02-p23708516	83.213
1339	Bn-A02-p23726200	83.213
1340	Bn-A02-p23708678	83.213
1341	Bn-A02-p23708117	83.213
1342	Bn-scaff_17109_1-p715785	83.213
1343	Bn-A02-p23700858	83.213
1344	Bn-scaff_17109_1-p796852	83.213
1345	Bn-scaff_17109_1-p691274	83.213
1346	Bn-A02-p23708299	83.256	A2	1
1347	Bn-A02-p23757876	83.776	A2	1
1348	Bn-A02-p23832547	85.138	A2	4
1349	Bn-A02-p23819797	85.138
1350	Bn-A02-p23831173	85.138
1351	Bn-A02-p23826324	85.138
1352	Bn-scaff_17109_1-p569458	85.261	A2	4
1353	Bn-A02-p23824343	85.261
1354	Bn-A02-p23842103	85.261
1355	Bn-A02-p23819701	85.261
1356	Bn-A02-p23857384	85.811	A2	2
1357	Bn-A02-p23856500	85.811
1358	Bn-A02-p24399308	90.197	A2	3
1359	Bn-A02-p24402133	90.197
1360	Bn-A02-p24378297	90.197
1361	Bn-A02-p24449690	90.791	A2	1
1362	Bn-A02-p24462762	90.928	A2	1
1363	Bn-A02-p24477743	91.953	A2	1
1364	Bn-scaff_17623_1-p648231	92.234	A2	1
1365	Bn-A02-p24708197	96.315	A2	2
1366	Bn-A02-p24706646	96.315
1367	Bn-scaff_17623_1-p46473	97.248	A2	4
1368	Bn-A02-p24810609	97.248
1369	Bn-A02-p24878657	97.248
1370	Bn-A02-p24809526	97.248
1371	Bn-A02-p24967958	99.049	A2	1
1372	Bn-A02-p25216530	99.929	A2	6
1373	Bn-scaff_17721_1-p221100	99.929
1374	Bn-scaff_15705_1-p1090470	99.929
1375	Bn-A02-p25181474	99.929
1376	Bn-A02-p25180996	99.929
1377	Bn-A02-p25201372	99.929
1378	Bn-A02-p25375825	100.102	A2	11
1379	Bn-scaff_17177_1-p836037	100.102
1380	Bn-A02-p25429837	100.102
1381	Bn-A02-p25429624	100.102
1382	Bn-A02-p25530994	100.102
1383	Bn-A02-p25402971	100.102
1384	Bn-A02-p25530111	100.102
1385	Bn-A02-p25453447	100.102
1386	Bn-A02-p25400515	100.102
1387	Bn-A02-p25389902	100.102
1388	Bn-A02-p25419536	100.102
1389	Bn-A02-p25564792	101.281	A2	1
1390	Bn-A02-p25795588	102.784	A2	9
1391	Bn-A02-p25844300	102.784
1392	Bn-A02-p25845339	102.784
1393	Bn-A02-p25820450	102.784
1394	Bn-A02-p25842875	102.784
1395	Bn-A02-p25827208	102.784
1396	Bn-A02-p25826690	102.784
1397	Bn-A02-p25841382	102.784
1398	Bn-A02-p25841722	102.784
1399	Bn-A02-p25857471	103.172	A2	1
1400	Bn-A02-p25865360	103.658	A2	1
1401	Bn-A02-p25762081	103.836	A2	1
1402	Bn-scaff_17177_1-p105819	105.822	A2	2
1403	Bn-A02-p26013503	105.822
1404	Bn-A02-p26335941	107.664	A2	4
1405	Bn-A02-p26380384	107.664
1406	Bn-A02-p26345558	107.664
1407	Bn-A02-p26398002	107.664
1408	Bn-A02-p26547428	108.93	A2	2
1409	Bn-A02-p26514827	108.93
1410	Bn-A02-p26512828	109.003	A2	2
1411	Bn-A02-p26512923	109.003
1412	Bn-A02-p26554539	109.357	A2	1
1413	Bn-A02-p26567426	109.926	A2	2
1414	Bn-A02-p26564337	109.926
1415	Bn-A02-p27321599	110.734	A2	1
1416	Bn-A02-p27246186	110.941	A2	3
1417	Bn-A02-p27245861	110.941
1418	Bn-A02-p27262588	110.941
1419	Bn-A02-p27336483	110.998	A2	2
1420	Bn-A02-p27358734	110.998
1421	Bn-scaff_16139_1-p655325	111.759	A2	3
1422	Bn-A02-p27408435	111.759
1423	Bn-A02-p27414794	111.759
1424	Bn-A02-p27433275	111.944	A2	6
1425	Bn-A02-p27427939	111.944
1426	Bn-A02-p27405658	111.944
1427	Bn-A02-p27420799	111.944
1428	Bn-A02-p27420743	111.944
1429	Bn-A02-p27414529	111.944
1430	Bn-A02-p27679897	112.163	A2	5
1431	Bn-A02-p27651489	112.163
1432	Bn-A02-p27653419	112.163
1433	Bn-A02-p27653095	112.163
1434	Bn-A02-p27645672	112.163
1435	Bn-A02-p27845279	112.334	A2	1
1436	Bn-A02-p27833071	112.457	A2	2
1437	Bn-A02-p27834072	112.457
1438	Bn-A02-p27743910	112.523	A2	7
1439	Bn-A02-p27781100	112.523
1440	Bn-A02-p27625682	112.523
1441	Bn-A02-p27702997	112.523
1442	Bn-A02-p27799727	112.523
1443	Bn-A02-p27749719	112.523
1444	Bn-A02-p27714758	112.523
1445	Bn-A02-p27633795	113.246	A2	1
1446	Bn-A03-p6420355	0	A3	10
1447	Bn-A03-p6404659	0
1448	Bn-A03-p6425315	0
1449	Bn-A03-p6423198	0
1450	Bn-A03-p6423049	0
1451	Bn-A03-p6404903	0
1452	Bn-A03-p6428220	0
1453	Bn-A03-p6423795	0
1454	Bn-A03-p6425858	0
1455	Bn-A03-p6354338	0
1456	Na12-E02	5.7	A3	1
1457	Bn-A03-p8836751	6.776	A3	6
1458	Bn-A03-p8823042	6.776
1459	Bn-scaff_23954_1-p817579	6.776
1460	Bn-A03-p8822734	6.776
1461	Bn-A03-p8861495	6.776
1462	Bn-A03-p8802360	6.776
1463	Bn-A03-p8585196	6.847	A3	1
1464	Bn-A03-p8850004	6.872	A3	3
1465	Bn-A03-p8850377	6.872
1466	Bn-A03-p8851142	6.872
1467	Bn-A03-p8769576	6.911	A3	1
1468	Bn-scaff_18322_1-p243213	6.944	A3	6
1469	Bn-A03-p8681690	6.944
1470	Bn-A03-p8735039	6.944
1471	Bn-A03-p8733974	6.944
1472	Bn-A03-p8671468	6.944
1473	Bn-A03-p8671697	6.944
1474	Bn-A03-p7902457	6.984	A3	1
1475	Bn-A03-p7940082	7.164	A3	1
1476	Bn-A03-p8454293	7.623	A3	2
1477	Bn-A03-p8467104	7.623
1478	Bn-scaff_19248_1-p523097	7.854	A3	5
1479	Bn-A03-p8314005	7.854
1480	Bn-A03-p8395621	7.854
1481	Bn-A03-p8298336	7.854
1482	Bn-A03-p8360894	7.854
1483	Bn-A03-p7961581	7.912	A3	10
1484	Bn-A03-p7963101	7.912
1485	Bn-A03-p7964789	7.912
1486	Bn-A03-p7965237	7.912
1487	Bn-A03-p7943450	7.912
1488	Bn-A03-p7969685	7.912
1489	Bn-A03-p7964361	7.912
1490	Bn-A03-p7966805	7.912
1491	Bn-A03-p7946505	7.912
1492	Bn-A03-p7964519	7.912
1493	Bn-A03-p8279849	8.149	A3	1
1494	Bn-A03-p8181778	8.211	A3	5
1495	Bn-A03-p8260551	8.211
1496	Bn-A03-p8181187	8.211
1497	Bn-A03-p8206961	8.211
1498	Bn-A03-p8181125	8.211
1499	Bn-A03-p8177644	8.254	A3	2
1500	Bn-A03-p8177695	8.254
1501	Bn-A03-p8122222	8.285	A3	1
1502	Bn-A03-p8033095	8.292	A3	6
1503	Bn-A03-p8032849	8.292
1504	Bn-A03-p8070883	8.292
1505	Bn-A03-p8008867	8.292
1506	Bn-A03-p8022406	8.292
1507	Bn-A03-p8043620	8.292
1508	Bn-A03-p8396525	8.405	A3	1
1509	Bn-A03-p8190847	8.627	A3	4
1510	Bn-scaff_21312_1-p297114	8.627
1511	Bn-A03-p8217276	8.627
1512	Bn-A03-p8217358	8.627
1513	Bn-A03-p8171211	8.669	A3	3
1514	Bn-A03-p8169179	8.669
1515	Bn-A03-p8170734	8.669
1516	Bn-A03-p8133096	8.733	A3	1
1517	Bn-scaff_21312_1-p662797	8.754	A3	1
1518	Bn-A03-p8043983	8.84	A3	2
1519	Bn-A03-p8103457	8.84
1520	Bn-A03-p7988522	8.938	A3	4
1521	Bn-A03-p7974602	8.938
1522	Bn-A03-p7988820	8.938
1523	Bn-A03-p7988667	8.938
1524	Bn-scaff_19248_1-p357191	9.16	A3	4
1525	Bn-A03-p8408815	9.16
1526	Bn-A03-p8407999	9.16
1527	Bn-A03-p8398790	9.16
1528	Bn-A03-p7887578	10.268	A3	1
1529	Bn-A03-p9497821	11.947	A3	1
1530	Bn-A03-p9497697	12.003	A3	2
1531	Bn-A03-p9488435	12.003
1532	Bn-A03-p9537155	12.248	A3	1
1533	Bn-A03-p9601581	13.027	A3	2
1534	Bn-A03-p9602074	13.027
1535	Bn-A03-p9651526	13.386	A3	1
1536	Bn-A03-p9847680	14.069	A3	1
1537	Bn-A03-p10376862	16.106	A3	1
1538	Bn-scaff_16002_1-p580789	16.237	A3	3
1539	Bn-A03-p10651420	16.237
1540	Bn-A03-p10565738	16.237
1541	Bn-Scaffold000831-p1394	16.356	A3	5
1542	Bn-A03-p10641836	16.356
1543	Bn-A03-p10517505	16.356
1544	Bn-A03-p10640643	16.356
1545	Bn-A03-p10640254	16.356
1546	Bn-A03-p10641561	16.797	A3	1
1547	Bn-A03-p11687251	21.291	A3	1
1548	Bn-A03-p11739768	21.625	A3	2
1549	Bn-scaff_16352_1-p255957	21.625
1550	Bn-A03-p11744082	21.687	A3	1
1551	Bn-A03-p11704125	21.843	A3	2
1552	Bn-A03-p11704711	21.843
1553	Bn-A03-p12541037	26.175	A3	3
1554	Bn-A03-p12541337	26.175
1555	Bn-A03-p12541207	26.175
1556	Bn-A03-p12411362	26.603	A3	1
1557	Bn-A03-p12532686	26.867	A3	1
1558	Bn-A03-p12784925	27.964	A3	2
1559	Bn-A03-p12783093	27.964
1560	Bn-A03-p13050570	28.784	A3	1
1561	Bn-A03-p12993600	28.896	A3	9
1562	Bn-A03-p13017512	28.896
1563	Bn-A03-p13018172	28.896
1564	Bn-A03-p12933099	28.896
1565	Bn-A03-p13032037	28.896
1566	Bn-A03-p12990610	28.896
1567	Bn-A03-p13017704	28.896
1568	Bn-A03-p12932399	28.896
1569	Bn-A03-p13016324	28.896
1570	Bn-A03-p13640859	31.182	A3	2
1571	Bn-A03-p13610858	31.182
1572	Bn-A03-p13802162	32.292	A3	3
1573	Bn-A03-p13773583	32.292
1574	Bn-A03-p13783263	32.292
1575	Bn-A03-p14121492	33.199	A3	1
1576	Bn-A03-p14041361	33.275	A3	5
1577	Bn-A03-p14015779	33.275
1578	Bn-A03-p14037892	33.275
1579	Bn-A03-p14095948	33.275
1580	Bn-A03-p14024778	33.275
1581	Bn-A03-p3796394	34.362	A3	6
1582	Bn-A03-p3808441	34.362
1583	Bn-A03-p3795299	34.362
1584	Bn-A03-p3796624	34.362
1585	Bn-A03-p3796557	34.362
1586	Bn-A03-p3795523	34.362
1587	Bn-A03-p3801626	34.62	A3	1
1588	Bn-A03-p14803521	35.679	A3	1
1589	Bn-A03-p14196859	35.684	A3	2
1590	Bn-A03-p14197151	35.684
1591	Bn-A03-p14175904	35.791	A3	3
1592	Bn-A03-p14212196	35.791
1593	Bn-A03-p14209971	35.791
1594	Bn-A03-p3698620	36.005	A3	3
1595	Bn-scaff_15877_1-p746992	36.005
1596	Bn-A03-p3692048	36.005
1597	Bn-A03-p14251137	36.018	A3	4
1598	Bn-A03-p14290741	36.018
1599	Bn-A03-p14262103	36.018
1600	Bn-A03-p14261914	36.018
1601	Bn-A03-p14273821	36.126	A3	2
1602	Bn-A03-p14286873	36.126
1603	Bn-A03-p3571859	36.194	A3	1
1604	Bn-A03-p14295396	36.348	A3	1
1605	Bn-A03-p14385006	36.735	A3	1
1606	Bn-scaff_18482_1-p447039	36.786	A3	6
1607	Bn-A03-p14310386	36.786
1608	Bn-A03-p14306440	36.786
1609	Bn-A03-p14310805	36.786
1610	Bn-A03-p14309803	36.786
1611	Bn-A03-p14355646	36.786
1612	Bn-A03-p14423477	37.085	A3	1
1613	Bn-A03-p14473296	37.923	A3	9
1614	Bn-A03-p14472406	37.923
1615	Bn-A03-p14473184	37.923
1616	Bn-A03-p14458139	37.923
1617	Bn-A03-p14462570	37.923
1618	Bn-A03-p14474478	37.923
1619	Bn-A03-p14461008	37.923
1620	Bn-A03-p14447238	37.923
1621	Bn-A03-p14462148	37.923
1622	Bn-A03-p14585799	38.247	A3	2
1623	Bn-A03-p14557663	38.247
1624	Bn-A03-p14611641	38.544	A3	1
1625	Bn-A03-p14685500	38.821	A3	3
1626	Bn-scaff_22751_1-p137904	38.821
1627	Bn-A03-p14742926	38.821
1628	Bn-A03-p14710981	38.901	A3	7
1629	Bn-A03-p14811653	38.901
1630	Bn-A03-p14759764	38.901
1631	Bn-A03-p14792548	38.901
1632	Bn-A03-p14839583	38.901
1633	Bn-A03-p14758285	38.901
1634	Bn-A03-p14784764	38.901
1635	Bn-A03-p14927037	39.471	A3	1
1636	Bn-A03-p15103575	40.122	A3	2
1637	Bn-A03-p15102212	40.122
1638	Bn-A03-p15044158	40.204	A3	1
1639	Bn-A03-p2793288	40.344	A3	1
1640	Bn-scaff_18936_1-p751329	40.386	A3	2
1641	Bn-A03-p2948394	40.386
1642	Bn-A03-p3131450	40.887	A3	1
1643	Bn-A03-p3091011	41.139	A3	1
1644	Bn-A03-p3001467	41.303	A3	1
1645	Bn-A03-p3052882	41.39	A3	11
1646	Bn-A03-p3115732	41.39
1647	Bn-A03-p3075427	41.39
1648	Bn-A03-p3098147	41.39
1649	Bn-A03-p3098813	41.39
1650	Bn-A03-p3073797	41.39
1651	Bn-A03-p3099901	41.39
1652	Bn-A03-p3097703	41.39
1653	Bn-A03-p3074927	41.39
1654	Bn-A03-p3084866	41.39
1655	Bn-A03-p3084593	41.39
1656	Bn-A03-p3116829	41.487	A3	1
1657	Bn-scaff_17521_1-p1214522	41.498	A3	2
1658	Bn-A03-p15240992	41.498
1659	Bn-A10-p13137658	41.588	A3	1
1660	Bn-A03-p15351982	42.835	A3	5
1661	Bn-scaff_17521_1-p970336	42.835
1662	Bn-A03-p15416728	42.835
1663	Bn-A03-p15368328	42.835
1664	Bn-scaff_17521_1-p1025283	42.835
1665	Bn-A03-p2929711	42.869	A3	1
1666	Bn-A03-p2834684	43.388	A3	1
1667	Bn-A03-p15559809	43.403	A3	1
1668	Bn-A03-p15435174	44.42	A3	1
1669	Bn-A03-p2731426	44.448	A3	1
1670	Bn-A03-p15748819	45.082	A3	1
1671	Bn-scaff_18936_1-p358822	45.371	A3	2
1672	Bn-A03-p2643134	45.371
1673	BRAS069	46.351	A3	1
1674	Bn-A03-p15923626	47.292	A3	2
1675	Bn-scaff_17521_1-p246991	47.292
1676	Bn-A03-p15900189	47.868	A3	5
1677	Bn-A03-p15916054	47.868
1678	Bn-A03-p15916258	47.868
1679	Bn-A03-p15936354	47.868
1680	Bn-A03-p15906810	47.868
1681	Bn-A03-p16079386	49.464	A3	1
1682	Bn-A03-p16103891	49.544	A3	1
1683	Bn-A03-p16070543	49.639	A3	2
1684	Bn-A03-p16081434	49.639
1685	Bn-A03-p16084302	49.714	A3	1
1686	Bn-A03-p16275650	52.22	A3	3
1687	Bn-A03-p16278251	52.22
1688	Bn-A03-p16269745	52.22
1689	Bn-A03-p16431100	54.482	A3	3
1690	Bn-A03-p16444510	54.482
1691	Bn-A03-p16437979	54.482
1692	Bn-scaff_17298_1-p705887	54.794	A3	1
1693	Bn-A03-p17281617	58.245	A3	3
1694	Bn-Scaffold019560-p58	58.245
1695	Bn-A08-p1928132	58.245
1696	Bn-scaff_16310_1-p239386	59.353	A3	1
1697	Bn-A03-p18208425	59.401	A3	3
1698	Bn-A03-p18183550	59.401
1699	Bn-A03-p18198495	59.401
1700	Bn-A03-p18788929	61.234	A3	3
1701	Bn-A03-p18782416	61.234
1702	Bn-A03-p18782352	61.234
1703	Bn-A03-p18455020	61.39	A3	2
1704	Bn-A03-p18455932	61.39
1705	Bn-A03-p19094554	62.339	A3	1
1706	Bn-A03-p19375820	62.776	A3	5
1707	Bn-A03-p19344007	62.776
1708	Bn-A03-p19380485	62.776
1709	Bn-A03-p19333794	62.776
1710	Bn-A03-p19359327	62.776
1711	Bn-Scaffold000104-p404978	63.326	A3	1
1712	Bn-scaff_16092_1-p681859	63.395	A3	1
1713	Bn-A03-p19844661	65.895	A3	1
1714	Bn-scaff_18917_1-p286901	66.097	A3	1
1715	Bn-A03-p19819975	66.137	A3	1
1716	Bn-A03-p19897251	66.405	A3	1
1717	Bn-A03-p19916449	66.765	A3	1
1718	Bn-A03-p19928269	67.053	A3	1
1719	Bn-A03-p19953514	67.094	A3	1
1720	Bn-A03-p20000930	67.52	A3	1
1721	Bn-A07-p9429348	67.616	A3	1
1722	Bn-A03-p20033408	67.982	A3	1
1723	Bn-A03-p20180463	68.635	A3	1
1724	Bn-A03-p20786060	71.951	A3	1
1725	Bn-A03-p21199018	72.872	A3	3
1726	Bn-Scaffold017447-p56	72.872
1727	Bn-A03-p21205471	72.872
1728	Bn-A03-p21210189	72.982	A3	1
1729	Bn-A03-p21329715	74.801	A3	2
1730	Bn-A03-p21294836	74.801
1731	Bn-A03-p21436299	75.746	A3	3
1732	Bn-A03-p21414316	75.746
1733	Bn-A03-p21428952	75.746
1734	Bn-A03-p21422696	75.892	A3	1
1735	Bn-A03-p21846413	76.395	A3	2
1736	Bn-A03-p21798303	76.395
1737	Bn-A03-p21503102	76.485	A3	3
1738	Bn-A03-p21536745	76.485
1739	Bn-A03-p21540310	76.485
1740	Bn-A03-p21787813	76.717	A3	12
1741	Bn-A03-p21839200	76.717
1742	Bn-A03-p21783015	76.717
1743	Bn-A03-p21744993	76.717
1744	Bn-A03-p21752115	76.717
1745	Bn-A03-p21750559	76.717
1746	Bn-A03-p21787407	76.717
1747	Bn-A03-p21786943	76.717
1748	Bn-A03-p21782249	76.717
1749	Bn-A03-p21752426	76.717
1750	Bn-A03-p21820847	76.717
1751	Bn-A03-p21832912	76.717
1752	Bn-A03-p21770898	76.797	A3	3
1753	Bn-A03-p21771317	76.797
1754	Bn-A03-p21750922	76.797
1755	Bn-A03-p21830330	76.954	A3	3
1756	Bn-A03-p21841965	76.954
1757	Bn-A03-p21813117	76.954
1758	Bn-A03-p21860400	77.574	A3	1
1759	Bn-A03-p21864294	77.619	A3	1
1760	Bn-A03-p21937030	77.731	A3	1
1761	Bn-scaff_15705_3-p241821	77.912	A3	1
1762	Bn-A03-p21979477	78.385	A3	1
1763	Bn-A03-p22237846	80.506	A3	3
1764	Bn-A03-p22238801	80.506
1765	Bn-A03-p22227279	80.506
1766	Bn-A03-p22300372	80.829	A3	6
1767	Bn-A03-p22339476	80.829
1768	Bn-A03-p22323976	80.829
1769	Bn-A03-p22272850	80.829
1770	Bn-A03-p22349705	80.829
1771	Bn-A03-p22339742	80.829
1772	Bn-A03-p22285105	80.874	A3	1
1773	Bn-A03-p22313737	80.941	A3	4
1774	Bn-A03-p22369823	80.941
1775	Bn-scaff_16069_1-p198607	80.941
1776	Bn-scaff_16069_1-p139628	80.941
1777	Bn-A03-p22382259	81.238	A3	3
1778	Bn-A03-p22382828	81.238
1779	Bn-A03-p22378361	81.238
1780	Bn-A03-p22398141	81.497	A3	1
1781	Bn-A03-p22465764	82.254	A3	3
1782	Bn-A03-p22465067	82.254
1783	Bn-A03-p22465690	82.254
1784	Bn-A03-p22556722	83.314	A3	1
1785	Bn-A03-p22574983	83.643	A3	1
1786	Bn-A03-p22841929	84.606	A3	1
1787	Bn-A03-p22858823	85.064	A3	3
1788	Bn-A03-p22886478	85.064
1789	Bn-A03-p22882585	85.064
1790	Bn-A03-p23088716	86.207	A3	1
1791	Bn-A03-p23065321	86.333	A3	2
1792	Bn-A03-p23065216	86.333
1793	Bn-A03-p23253636	86.901	A3	2
1794	Bn-A03-p23286977	86.901
1795	Bn-A03-p23123128	87.028	A3	1
1796	Bn-scaff_16069_1-p1150783	87.064	A3	1
1797	Bn-A03-p23599149	87.742	A3	1
1798	Bn-A03-p23666221	87.803	A3	4
1799	Bn-A03-p23663605	87.803
1800	Bn-A03-p23674889	87.803
1801	Bn-A03-p23596892	87.803
1802	Bn-A03-p23608564	88.391	A3	4
1803	Bn-A03-p23672735	88.391
1804	Bn-A03-p23552464	88.391
1805	Bn-A03-p23607037	88.391
1806	Bn-A03-p23798235	89.005	A3	2
1807	Bn-A03-p23822093	89.005
1808	Bn-A03-p23711362	89.083	A3	6
1809	Bn-A03-p23708487	89.083
1810	Bn-A03-p23801324	89.083
1811	Bn-A03-p23715660	89.083
1812	Bn-A03-p23810014	89.083
1813	Bn-A03-p23799968	89.083
1814	Bn-A03-p24016551	89.55	A3	1
1815	Bn-A03-p24294571	89.652	A3	1
1816	Bn-A03-p24763656	90.119	A3	2
1817	Bn-A03-p24650359	90.119
1818	Bn-A03-p24596982	90.205	A3	2
1819	Bn-A06-p24000840	90.205
1820	Bn-scaff_18338_1-p920459	90.273	A3	8
1821	Bn-scaff_16069_1-p2677978	90.273
1822	Bn-A03-p24627047	90.273
1823	Bn-A03-p24576670	90.273
1824	Bn-A03-p24581655	90.273
1825	Bn-A03-p24613172	90.273
1826	Bn-A03-p24588576	90.273
1827	Bn-A03-p24688180	90.273
1828	Bn-A03-p24494026	90.394	A3	1
1829	Bn-A03-p25265364	90.469	A3	1
1830	Bn-A03-p26276349	90.862	A3	3
1831	Bn-A03-p26275615	90.862
1832	Bn-A03-p26275444	90.862
1833	Bn-A03-p26013651	90.939	A3	3
1834	Bn-A03-p26264242	90.939
1835	Bn-A03-p26248671	90.939
1836	Bn-A03-p26309550	91.221	A3	4
1837	Bn-A03-p26309336	91.221
1838	Bn-A03-p26310351	91.221
1839	Bn-A03-p26311193	91.221
1840	Bn-A03-p26359851	91.538	A3	1
1841	Bn-scaff_16069_1-p4676867	91.908	A3	1
1842	Bn-A03-p26567993	92.017	A3	2
1843	Bn-A03-p26572622	92.017
1844	Bn-A03-p26824343	92.205	A3	3
1845	Bn-A03-p27028300	92.205
1846	Bn-A03-p27033682	92.205
1847	Bn-A03-p26763577	92.38	A3	1
1848	Bn-A03-p27255790	92.536	A3	1
1849	Bn-Scaffold015310-p31	92.874	A3	1
1850	Bn-A03-p27218655	93.053	A3	6
1851	Bn-A03-p27179255	93.053
1852	Bn-A03-p27181751	93.053
1853	Bn-A03-p27182289	93.053
1854	Bn-A03-p27168311	93.053
1855	Bn-A03-p27164178	93.053
1856	Bn-A03-p27416815	93.376	A3	4
1857	Bn-A03-p27419285	93.376
1858	Bn-A03-p27419226	93.376
1859	Bn-A03-p27420794	93.376
1860	Bn-scaff_16110_1-p3054367	93.783	A3	8
1861	Bn-A03-p27568225	93.783
1862	Bn-A03-p27547270	93.783
1863	Bn-A03-p27484868	93.783
1864	Bn-A03-p27541115	93.783
1865	Bn-A03-p27568580	93.783
1866	Bn-A03-p27546971	93.783
1867	Bn-A03-p27564692	93.783
1868	Bn-A03-p25858075	93.789	A3	1
1869	Bn-A03-p25525612	93.887	A3	1
1870	Bn-A03-p26133346	94.123	A3	4
1871	Bn-A03-p25047750	94.123
1872	Bn-A03-p24906226	94.123
1873	Bn-A03-p25046120	94.123
1874	Bn-A03-p27581773	95.219	A3	14
1875	Bn-scaff_16110_1-p2986286	95.219
1876	Bn-scaff_16110_1-p2973915	95.219
1877	Bn-A03-p27650553	95.219
1878	Bn-A03-p27596068	95.219
1879	Bn-A03-p27629415	95.219
1880	Bn-A03-p27600547	95.219
1881	Bn-A03-p27663888	95.219
1882	Bn-A03-p27607709	95.219
1883	Bn-A03-p27612791	95.219
1884	Bn-A03-p27662317	95.219
1885	Bn-A03-p27616297	95.219
1886	Bn-A03-p27665971	95.219
1887	Bn-scaff_16110_1-p2973972	95.219
1888	Bn-A03-p28977058	98.533	A3	1
1889	Bn-A03-p29573204	99.842	A3	26
1890	Bn-A03-p29342929	99.842
1891	Bn-A03-p29564970	99.842
1892	Bn-A03-p29367826	99.842
1893	Bn-A03-p29216506	99.842
1894	Bn-A03-p29216612	99.842
1895	Bn-A03-p29347368	99.842
1896	Bn-A03-p29269385	99.842
1897	Bn-A03-p29364596	99.842
1898	Bn-A03-p29264946	99.842
1899	Bn-A03-p29335920	99.842
1900	Bn-A03-p29346125	99.842
1901	Bn-A03-p29566168	99.842
1902	Bn-A03-p29234677	99.842
1903	Bn-A03-p29198982	99.842
1904	Bn-A03-p29212835	99.842
1905	Bn-A03-p29391849	99.842
1906	Bn-A03-p29390022	99.842
1907	Bn-A03-p29338454	99.842
1908	Bn-A03-p29326525	99.842
1909	Bn-A03-p29565087	99.842
1910	Bn-A03-p29583640	99.842
1911	Bn-A03-p29274532	99.842
1912	Bn-A03-p29271737	99.842
1913	Bn-A03-p29271424	99.842
1914	Bn-A03-p29279909	99.842
1915	Bn-A03-p29803241	100.136	A3	36
1916	Bn-A03-p29840518	100.136
1917	Bn-A03-p29598801	100.136
1918	Bn-A03-p29632526	100.136
1919	Bn-A03-p29956906	100.136
1920	Bn-A03-p29803351	100.136
1921	Bn-A03-p29849191	100.136
1922	Bn-A03-p29606245	100.136
1923	Bn-A03-p29874052	100.136
1924	Bn-A03-p29781065	100.136
1925	Bn-A03-p29629982	100.136
1926	Bn-A03-p29587388	100.136
1927	Bn-A03-p29595276	100.136
1928	Bn-A03-p29587945	100.136
1929	Bn-A03-p29790183	100.136
1930	Bn-A03-p29866453	100.136
1931	Bn-A03-p29802913	100.136
1932	Bn-A03-p29855378	100.136
1933	Bn-A03-p29873919	100.136
1934	Bn-A03-p29805598	100.136
1935	Bn-A03-p29806105	100.136
1936	Bn-A03-p29823747	100.136
1937	Bn-A03-p29776900	100.136
1938	Bn-A03-p29780293	100.136
1939	Bn-A03-p29899721	100.136
1940	Bn-A03-p29883989	100.136
1941	Bn-A03-p29816785	100.136
1942	Bn-A03-p29849117	100.136
1943	Bn-A03-p29784941	100.136
1944	Bn-A03-p29868254	100.136
1945	Bn-A03-p29764052	100.136
1946	Bn-A03-p29661431	100.136
1947	Bn-A03-p30057461	100.136
1948	Bn-A03-p30029704	100.136
1949	Bn-A03-p29896540	100.136
1950	Bn-A03-p30052524	100.136
1951	Bn-scaff_16110_1-p879458	100.423	A3	1
1952	Bn-A03-p31091148	100.706	A3	20
1953	Bn-A03-p30906755	100.706
1954	Bn-Scaffold000162-p169325	100.706
1955	Bn-A03-p30693412	100.706
1956	Bn-A03-p31076742	100.706
1957	Bn-Scaffold000096-p89560	100.706
1958	Bn-A03-p31212393	100.706
1959	Bn-A01-p22265175	100.706
1960	Bn-Scaffold000149-p131079	100.706
1961	Bn-A03-p31076904	100.706
1962	Bn-A03-p31540985	100.706
1963	Bn-A03-p30663365	100.706
1964	Bn-A03-p30658785	100.706
1965	Bn-A03-p30667694	100.706
1966	Bn-A03-p30910234	100.706
1967	Bn-A03-p30925102	100.706
1968	Bn-A03-p30905429	100.706
1969	Bn-A03-p31113968	100.706
1970	Bn-A03-p30920789	100.706
1971	Bn-A03-p30897153	100.706
1972	Bn-A10-p5330675	101.11	A3	1
1973	Bn-A03-p29656801	101.518	A3	3
1974	Bn-A03-p29593434	101.518
1975	Bn-A03-p29964330	101.518
1976	Bn-A04-p865058	0	A4	4
1977	Bn-A04-p870365	0
1978	Bn-A04-p860212	0
1979	Bn-A04-p874008	0
1980	Bn-A04-p926916	0.153	A4	4
1981	Bn-A04-p928350	0.153
1982	Bn-A04-p982068	0.153
1983	Bn-A04-p980952	0.153
1984	Bn-A04-p1036308	0.512	A4	1
1985	Bn-A04-p1021879	0.602	A4	1
1986	Bn-A04-p1001237	0.742	A4	2
1987	Bn-A04-p1007534	0.742
1988	Bn-A04-p1018807	0.816	A4	1
1989	Bn-A04-p1065480	1.225	A4	3
1990	Bn-A04-p1104385	1.225
1991	Bn-A04-p1145007	1.225
1992	Bn-A04-p1159662	1.45	A4	8
1993	Bn-A04-p1156390	1.45
1994	Bn-A04-p1048288	1.45
1995	Bn-A04-p1043111	1.45
1996	Bn-A04-p1070815	1.45
1997	Bn-A04-p1042273	1.45
1998	Bn-A04-p1161563	1.45
[truncated: 9,518 more rows]
