# Supplementary material for: High-Density SNP Map Construction and QTL Identification for the Apetalous Character in Brassica napus L
Source: Front Plant Sci. 2015 Dec 23;6:1164. doi: 10.3389/fpls.2015.01164 (PMC4688392; doi:10.3389/fpls.2015.01164)
Supplement: Supplementary file 2 [file Table_2.XLSX]

## Sheet: Table S2A
Code	Gene_id	QTL	Start (bp)	End (bp)	Length	Blast swiss prot	Biological_process	Biological_process_description	Bolecular_function	Bolecular_function_description	Cellular_component	Cellular_component_description
1	BnaA09g37340D	qPD.A9-2	26890736	26893954	1734	GO:0006471//GO:0043412//GO:0009059//GO:0006486//GO:0009058//GO:0044238//GO:0009987//GO:0044260//GO:0044267//GO:0009100//GO:0009101//GO:0034645//GO:0044249//GO:0043413//GO:0006464//GO:0005975//GO:0008152//GO:0071704//GO:0008150//GO:0043170//GO:0044237//GO:0070085//GO:0019538	protein ADP-ribosylation//macromolecule modification//macromolecule biosynthetic process//protein glycosylation//biosynthetic process//primary metabolic process//cellular process//cellular macromolecule metabolic process//cellular protein metabolic process//glycoprotein metabolic process//glycoprotein biosynthetic process//cellular macromolecule biosynthetic process//cellular biosynthetic process…	GO:0003824//GO:0016740//GO:0003950//GO:0003674//GO:0016763//GO:0005515//GO:0016757//GO:0005488	catalytic activity//transferase activity//NAD+ ADP-ribosyltransferase activity//molecular_function//transferase activity, transferring pentosyl groups//protein binding//transferase activity, transferring glycosyl groups//binding	--	--
2	BnaA09g37350D	qPD.A9-2	26895126	26896313	921	gnl|BL_ORD_ID|223915 sp|Q9M2H9|MCC26_ARATH MATH domain and coiled-coil domain-containing protein At3g58370 OS=Arabidopsis thaliana GN=At3g58370 PE=3 SV=2//4.56503e-104	--	--	GO:0003674//GO:0005515//GO:0005488	molecular_function//protein binding//binding	GO:0019028//GO:0044423//GO:0005575//GO:0019012	viral capsid//virion part//cellular_component//virion
3	BnaA09g37360D	qPD.A9-2	26896762	26897805	741
4	BnaA09g37370D	qPD.A9-2	26898361	26901191	1266
5	BnaA09g37380D	qPD.A9-2	26906798	26908190	927
6	BnaA09g37390D	qPD.A9-2	26909813	26910676	573	GO:0009058//GO:0050896//GO:0008150//GO:0008152//GO:0006950	biosynthetic process//response to stimulus//biological_process//metabolic process//response to stress	GO:0003933//GO:0003674//GO:0016814//GO:0003824//GO:0016810//GO:0019238//GO:0016787	GTP cyclohydrolase activity//molecular_function//hydrolase activity, acting on carbon-nitrogen (but not peptide) bonds, in cyclic amidines//catalytic activity//hydrolase activity, acting on carbon-nitrogen (but not peptide) bonds//cyclohydrolase activity//hydrolase activity	--	--
7	BnaA09g37400D	qPD.A9-2	26911118	26913699	1254	gnl|BL_ORD_ID|518559 sp|Q8LB17|Y3846_ARATH Uncharacterized protein At3g58460 OS=Arabidopsis thaliana GN=At3g58460 PE=1 SV=2//0	--	--	GO:0003824//GO:0003674//GO:0008236//GO:0017171//GO:0070011//GO:0016787//GO:0005515//GO:0004175//GO:0008233//GO:0005488//GO:0004252	catalytic activity//molecular_function//serine-type peptidase activity//serine hydrolase activity//peptidase activity, acting on L-amino acid peptides//hydrolase activity//protein binding//endopeptidase activity//peptidase activity//binding//serine-type endopeptidase activity	GO:0016021//GO:0005575//GO:0016020//GO:0044425//GO:0031224	integral to membrane//cellular_component//membrane//membrane part//intrinsic to membrane
8	BnaA09g37410D	qPD.A9-2	26914377	26915357	741
9	BnaA09g37420D	qPD.A9-2	26916885	26918252	219
10	BnaA09g37430D	qPD.A9-2	26918376	26921484	2193	GO:0044267//GO:0044260//GO:0044238//GO:0009987//GO:0009058//GO:0010467//GO:0009059//GO:0044249//GO:0034645//GO:0006412//GO:0043170//GO:0006413//GO:0008150//GO:0071704//GO:0008152//GO:0019538//GO:0044237	cellular protein metabolic process//cellular macromolecule metabolic process//primary metabolic process//cellular process//biosynthetic process//gene expression//macromolecule biosynthetic process//cellular biosynthetic process//cellular macromolecule biosynthetic process//translation//macromolecule metabolic process//translational initiation//biological_process//organic substance metabolic proce…	GO:0097159//GO:0003676//GO:0003723//GO:0008135//GO:0003674//GO:0005515//GO:0003743//GO:0005488//GO:0031369	organic cyclic compound binding//nucleic acid binding//RNA binding//translation factor activity, nucleic acid binding//molecular_function//protein binding//translation initiation factor activity//binding//translation initiation factor binding	GO:0005852//GO:0005737//GO:0043234//GO:0032991//GO:0044444//GO:0005622//GO:0044464//GO:0044424//GO:0005575//GO:0005623	eukaryotic translation initiation factor 3 complex//cytoplasm//protein complex//macromolecular complex//cytoplasmic part//intracellular//cell part//intracellular part//cellular_component//cell
11	BnaA09g37440D	qPD.A9-2	26922250	26923719	1299	--	--	GO:0005515//GO:0005488//GO:0003674	protein binding//binding//molecular_function	--	--
12	BnaA09g37450D	qPD.A9-2	26924654	26927836	942	--	--	GO:0016787//GO:0003674//GO:0003824	hydrolase activity//molecular_function//catalytic activity	--	--
13	BnaA09g37460D	qPD.A9-2	26928517	26931069	1728	GO:0032774//GO:0010467//GO:0044260//GO:0006352//GO:0044238//GO:0009987//GO:0009058//GO:0018130//GO:0006807//GO:0009059//GO:0016070//GO:0034645//GO:0044271//GO:0044249//GO:0046483//GO:0019438//GO:0043170//GO:0034654//GO:0090304//GO:0008152//GO:0006725//GO:0071704//GO:0008150//GO:0006351//GO:0044237//GO:0034641//GO:0006139	RNA biosynthetic process//gene expression//cellular macromolecule metabolic process//transcription initiation, DNA-dependent//primary metabolic process//cellular process//biosynthetic process//heterocycle biosynthetic process//nitrogen compound metabolic process//macromolecule biosynthetic process//RNA metabolic process//cellular macromolecule biosynthetic process//cellular nitrogen compound bios…	GO:0003677//GO:0042623//GO:0032553//GO:0035639//GO:0097159//GO:0016887//GO:0032549//GO:0003824//GO:0017076//GO:0003676//GO:0032559//GO:0017111//GO:0030554//GO:0005524//GO:0003674//GO:0001882//GO:0032555//GO:0016818//GO:0016787//GO:0043167//GO:0001883//GO:0000166//GO:0032550//GO:0070035//GO:0005488//GO:0004386//GO:0016462//GO:0016817//GO:0043168//GO:0008026	DNA binding//ATPase activity, coupled//ribonucleotide binding//purine ribonucleoside triphosphate binding//organic cyclic compound binding//ATPase activity//ribonucleoside binding//catalytic activity//purine nucleotide binding//nucleic acid binding//adenyl ribonucleotide binding//nucleoside-triphosphatase activity//adenyl nucleotide binding//ATP binding//molecular_function//nucleoside binding//pu…	GO:0043227//GO:0043229//GO:0043231//GO:0005622//GO:0005634//GO:0044464//GO:0043226//GO:0005623//GO:0044424//GO:0005575	membrane-bounded organelle//intracellular organelle//intracellular membrane-bounded organelle//intracellular//nucleus//cell part//organelle//cell//intracellular part//cellular_component
14	BnaA09g37470D	qPD.A9-2	26931828	26933237	1260	GO:0043170//GO:0090304//GO:0006725//GO:0071704//GO:0008152//GO:0008150//GO:0034641//GO:0044237//GO:0006139//GO:0044260//GO:0009987//GO:0044238//GO:0010467//GO:0006396//GO:0006807//GO:0016070//GO:0046483	macromolecule metabolic process//nucleic acid metabolic process//cellular aromatic compound metabolic process//organic substance metabolic process//metabolic process//biological_process//cellular nitrogen compound metabolic process//cellular metabolic process//nucleobase-containing compound metabolic process//cellular macromolecule metabolic process//cellular process//primary metabolic process//g…	GO:0016787//GO:0016788//GO:0005488//GO:0003677//GO:0097159//GO:0003824//GO:0004518//GO:0003676//GO:0004521//GO:0004540//GO:0016893//GO:0003723//GO:0004519//GO:0003674//GO:0016891//GO:0004525	hydrolase activity//hydrolase activity, acting on ester bonds//binding//DNA binding//organic cyclic compound binding//catalytic activity//nuclease activity//nucleic acid binding//endoribonuclease activity//ribonuclease activity//endonuclease activity, active with either ribo- or deoxyribonucleic acids and producing 5'-phosphomonoesters//RNA binding//endonuclease activity//molecular_function//endo…	--	--
15	BnaA09g37480D	qPD.A9-2	26933937	26936176	1062	--	--	GO:0005515//GO:0005488//GO:0003674	protein binding//binding//molecular_function	--	--
16	BnaA09g37490D	qPD.A9-2	26941311	26942708	1314
17	BnaA09g37500D	qPD.A9-2	26961803	26962348	546
18	BnaA09g37510D	qPD.A9-2	26976403	26977684	525
19	BnaA09g37520D	qPD.A9-2	27028141	27030626	756	gnl|BL_ORD_ID|11294 sp|Q93XI4|AGUB_ORYSJ N-carbamoylputrescine amidase OS=Oryza sativa subsp. japonica GN=CPA PE=2 SV=1//1.24905e-06
20	BnaA09g37530D	qPD.A9-2	27039101	27042043	1596	GO:0071702//GO:0051641//GO:0015031//GO:0033036//GO:0008150//GO:0045184//GO:0006810//GO:0051234//GO:0051179//GO:0051649//GO:0008104//GO:0034613//GO:0009987//GO:0070727//GO:0046907//GO:0016192//GO:0006886	organic substance transport//cellular localization//protein transport//macromolecule localization//biological_process//establishment of protein localization//transport//establishment of localization//localization//establishment of localization in cell//protein localization//cellular protein localization//cellular process//cellular macromolecule localization//intracellular transport//vesicle-media…	GO:0005488//GO:0005515//GO:0003674	binding//protein binding//molecular_function	--	--
21	BnaA09g37540D	qPD.A9-2	27043177	27044929	1329	GO:0051179//GO:0006810//GO:0051234//GO:0006886//GO:0046907//GO:0051649//GO:0008104//GO:0034613//GO:0009987//GO:0070727//GO:0015031//GO:0071702//GO:0051641//GO:0008150//GO:0045184//GO:0033036	localization//transport//establishment of localization//intracellular protein transport//intracellular transport//establishment of localization in cell//protein localization//cellular protein localization//cellular process//cellular macromolecule localization//protein transport//organic substance transport//cellular localization//biological_process//establishment of protein localization//macromol…	GO:0003674//GO:0005488//GO:0046983//GO:0005515	molecular_function//binding//protein dimerization activity//protein binding	GO:0044429//GO:0044446//GO:0005740//GO:0031967//GO:0043227//GO:0031966//GO:0031975//GO:0005737//GO:0044422//GO:0005739//GO:0044424//GO:0005575//GO:0005623//GO:0043226//GO:0044464//GO:0016020//GO:0005741//GO:0043231//GO:0005622//GO:0043229//GO:0044444//GO:0019867//GO:0031090//GO:0031968	mitochondrial part//intracellular organelle part//mitochondrial envelope//organelle envelope//membrane-bounded organelle//mitochondrial membrane//envelope//cytoplasm//organelle part//mitochondrion//intracellular part//cellular_component//cell//organelle//cell part//membrane//mitochondrial outer membrane//intracellular membrane-bounded organelle//intracellular//intracellular organelle//cytoplasmic…
22	BnaA09g37550D	qPD.A9-2	27047904	27048958	279
23	BnaA09g37560D	qPD.A9-2	27049089	27050384	1095	GO:0008150//GO:0051234//GO:0006810//GO:0051179	biological_process//establishment of localization//transport//localization	GO:0005215//GO:0003674	transporter activity//molecular_function	GO:0044425//GO:0016020//GO:0031224//GO:0005575//GO:0016021	membrane part//membrane//intrinsic to membrane//cellular_component//integral to membrane
24	BnaA09g37570D	qPD.A9-2	27053289	27056021	1074	GO:0030001//GO:0015672//GO:0035725//GO:0006811//GO:0008150//GO:0071436//GO:0051234//GO:0006810//GO:0055085//GO:0051179//GO:0009987//GO:0006814//GO:0006812//GO:0034220	metal ion transport//monovalent inorganic cation transport//sodium ion transmembrane transport//ion transport//biological_process//sodium ion export//establishment of localization//transport//transmembrane transport//localization//cellular process//sodium ion transport//cation transport//ion transmembrane transport	GO:0015075//GO:0005488//GO:0022892//GO:0005215//GO:0015077//GO:0003779//GO:0046873//GO:0008092//GO:0005515//GO:0022891//GO:0008324//GO:0016831//GO:0022890//GO:0022857//GO:0015081//GO:0016830//GO:0003674//GO:0008948//GO:0016829//GO:0003824	ion transmembrane transporter activity//binding//substrate-specific transporter activity//transporter activity//monovalent inorganic cation transmembrane transporter activity//actin binding//metal ion transmembrane transporter activity//cytoskeletal protein binding//protein binding//substrate-specific transmembrane transporter activity//cation transmembrane transporter activity//carboxy-lyase act…	GO:0031224//GO:0016020//GO:0044425//GO:0005575//GO:0016021	intrinsic to membrane//membrane//membrane part//cellular_component//integral to membrane
25	BnaA09g37580D	qPD.A9-2	27060415	27062350	1494	GO:0051234//GO:0006468//GO:0006464//GO:0006810//GO:0072348//GO:0051179//GO:0009987//GO:0044238//GO:0044260//GO:0044267//GO:0006793//GO:0043412//GO:0006796//GO:0006820//GO:0016310//GO:0044237//GO:0019538//GO:0043170//GO:0071704//GO:0008272//GO:0008152//GO:0015698//GO:0006811//GO:0008150	establishment of localization//protein phosphorylation//protein modification process//transport//sulfur compound transport//localization//cellular process//primary metabolic process//cellular macromolecule metabolic process//cellular protein metabolic process//phosphorus metabolic process//macromolecule modification//phosphate-containing compound metabolic process//anion transport//phosphorylatio…	GO:0022857//GO:0032559//GO:0030554//GO:0003674//GO:0019205//GO:0005524//GO:0004797//GO:0001882//GO:0032555//GO:0016773//GO:0019206//GO:0097159//GO:0035639//GO:0032553//GO:0016772//GO:0032549//GO:0008509//GO:0003824//GO:0016740//GO:0017076//GO:0022892//GO:0015075//GO:0015116//GO:0005488//GO:0043168//GO:0016301//GO:0005215//GO:0015103//GO:0043167//GO:0001883//GO:0019136//GO:0004672//GO:0022891//GO:…	transmembrane transporter activity//adenyl ribonucleotide binding//adenyl nucleotide binding//molecular_function//nucleobase-containing compound kinase activity//ATP binding//thymidine kinase activity//nucleoside binding//purine ribonucleotide binding//phosphotransferase activity, alcohol group as acceptor//nucleoside kinase activity//organic cyclic compound binding//purine ribonucleoside triphos…	GO:0016021//GO:0044425//GO:0016020//GO:0031224//GO:0005575	integral to membrane//membrane part//membrane//intrinsic to membrane//cellular_component
26	BnaA09g37590D	qPD.A9-2	27062487	27067886	3495	GO:0033014//GO:0043604//GO:0019752//GO:0035556//GO:0043603//GO:0019438//GO:0008150//GO:0007165//GO:0006779//GO:0033013//GO:0008152//GO:0071704//GO:0006725//GO:0006576//GO:0015994//GO:0044283//GO:0006750//GO:0015979//GO:0050896//GO:0015995//GO:0007049//GO:0006520//GO:0050789//GO:0044272//GO:0044237//GO:0046394//GO:0034641//GO:0046148//GO:0006778//GO:0042398//GO:0051186//GO:0009308//GO:0006082//GO:…	tetrapyrrole biosynthetic process//amide biosynthetic process//carboxylic acid metabolic process//intracellular signal transduction//cellular amide metabolic process//aromatic compound biosynthetic process//biological_process//signal transduction//porphyrin-containing compound biosynthetic process//tetrapyrrole metabolic process//metabolic process//organic substance metabolic process//cellular ar…	GO:0051002//GO:0016851//GO:0043167//GO:0016818//GO:0016787//GO:0016820//GO:0022804//GO:0000166//GO:0019001//GO:0032550//GO:0051003//GO:0015405//GO:0001883//GO:0004363//GO:0042626//GO:0043492//GO:0005488//GO:0016462//GO:0015399//GO:0016874//GO:0005215//GO:0032561//GO:0016817//GO:0043168//GO:0016879//GO:0016887//GO:0003677//GO:0042623//GO:0032553//GO:0097159//GO:0035639//GO:0017076//GO:0043531//GO:…	ligase activity, forming nitrogen-metal bonds//magnesium chelatase activity//ion binding//hydrolase activity, acting on acid anhydrides, in phosphorus-containing anhydrides//hydrolase activity//hydrolase activity, acting on acid anhydrides, catalyzing transmembrane movement of substances//active transmembrane transporter activity//nucleotide binding//guanyl nucleotide binding//purine ribonucleosi…	GO:0005622//GO:0044464//GO:0031224//GO:0016020//GO:0044425//GO:0005575//GO:0005623//GO:0016021	intracellular//cell part//intrinsic to membrane//membrane//membrane part//cellular_component//cell//integral to membrane
27	BnaA09g37600D	qPD.A9-2	27067943	27068753	702	--	--	--	--	GO:0005575//GO:0044425//GO:0016020//GO:0031224//GO:0016021	cellular_component//membrane part//membrane//intrinsic to membrane//integral to membrane
28	BnaA09g37610D	qPD.A9-2	27082315	27091998	2601	GO:0043170//GO:0008150//GO:0008152//GO:0071704//GO:0009058//GO:0009059	macromolecule metabolic process//biological_process//metabolic process//organic substance metabolic process//biosynthetic process//macromolecule biosynthetic process	GO:0005488//GO:0005515//GO:0003674	binding//protein binding//molecular_function	GO:0044464//GO:0043226//GO:0031224//GO:0031301//GO:0042175//GO:0044425//GO:0016020//GO:0005575//GO:0044424//GO:0005623//GO:0031300//GO:0031090//GO:0044444//GO:0043229//GO:0012505//GO:0043231//GO:0005622//GO:0031227//GO:0043227//GO:0005789//GO:0044446//GO:0005737//GO:0030176//GO:0005783//GO:0044422//GO:0016021//GO:0044432	cell part//organelle//intrinsic to membrane//integral to organelle membrane//nuclear outer membrane-endoplasmic reticulum membrane network//membrane part//membrane//cellular_component//intracellular part//cell//intrinsic to organelle membrane//organelle membrane//cytoplasmic part//intracellular organelle//endomembrane system//intracellular membrane-bounded organelle//intracellular//intrinsic to e…
29	BnaA09g37620D	qPD.A9-2	27093267	27095105	813	--	--	GO:0003674//GO:0005515//GO:0005488	molecular_function//protein binding//binding	--	--
30	BnaA09g37630D	qPD.A9-2	27095161	27098092	1740	--	--	GO:0005488//GO:0005515//GO:0003674	binding//protein binding//molecular_function	--	--
31	BnaA09g37640D	qPD.A9-2	27101047	27102504	804
32	BnaA09g37650D	qPD.A9-2	27103361	27104754	855
33	BnaA09g37660D	qPD.A9-2	27111121	27111952	312	GO:0043170//GO:0008150//GO:0008152//GO:0071704//GO:0019538//GO:0044237//GO:0044267//GO:0006457//GO:0009987//GO:0044238//GO:0044260	macromolecule metabolic process//biological_process//metabolic process//organic substance metabolic process//protein metabolic process//cellular metabolic process//cellular protein metabolic process//protein folding//cellular process//primary metabolic process//cellular macromolecule metabolic process	--	--	--	--
34	BnaA09g37670D	qPD.A9-2	27113754	27116706	1374
35	BnaA09g37680D	qPD.A9-2	27119639	27120934	1092	GO:0008150//GO:0006810//GO:0051234//GO:0051179	biological_process//transport//establishment of localization//localization	GO:0005215//GO:0003674	transporter activity//molecular_function	GO:0016020//GO:0044425//GO:0031224//GO:0005575//GO:0016021	membrane//membrane part//intrinsic to membrane//cellular_component//integral to membrane
36	BnaA09g37690D	qPD.A9-2	27122187	27123780	1212	GO:0043170//GO:0071704//GO:0008152//GO:0008150//GO:0006796//GO:0016310//GO:0044237//GO:0019538//GO:0044260//GO:0044238//GO:0009987//GO:0006793//GO:0044267//GO:0043412//GO:0006468//GO:0006464	macromolecule metabolic process//organic substance metabolic process//metabolic process//biological_process//phosphate-containing compound metabolic process//phosphorylation//cellular metabolic process//protein metabolic process//cellular macromolecule metabolic process//primary metabolic process//cellular process//phosphorus metabolic process//cellular protein metabolic process//macromolecule mo…	GO:0043167//GO:0001883//GO:0004672//GO:0000166//GO:0032550//GO:0005488//GO:0043168//GO:0016301//GO:0032553//GO:0097159//GO:0035639//GO:0016772//GO:0032549//GO:0003824//GO:0016740//GO:0017076//GO:0032559//GO:0030554//GO:0003674//GO:0005524//GO:0032555//GO:0001882//GO:0016773	ion binding//purine nucleoside binding//protein kinase activity//nucleotide binding//purine ribonucleoside binding//binding//anion binding//kinase activity//ribonucleotide binding//organic cyclic compound binding//purine ribonucleoside triphosphate binding//transferase activity, transferring phosphorus-containing groups//ribonucleoside binding//catalytic activity//transferase activity//purine nuc…	--	--
37	BnaA09g37700D	qPD.A9-2	27124582	27127851	1224	GO:0051234//GO:0006810//GO:0051179//GO:0008643//GO:0008150//GO:0071702	establishment of localization//transport//localization//carbohydrate transport//biological_process//organic substance transport	GO:0015294//GO:0051119//GO:0015291//GO:0015295//GO:0022857//GO:0015144//GO:0003674//GO:0015293//GO:0022804//GO:0022891//GO:0005402//GO:0008324//GO:0015075//GO:0022892//GO:0005215//GO:0005351	solute:cation symporter activity//sugar transmembrane transporter activity//secondary active transmembrane transporter activity//solute:hydrogen symporter activity//transmembrane transporter activity//carbohydrate transmembrane transporter activity//molecular_function//symporter activity//active transmembrane transporter activity//substrate-specific transmembrane transporter activity//cation:suga…	GO:0005737//GO:0044422//GO:0016021//GO:0043227//GO:0044446//GO:0044444//GO:0031090//GO:0043229//GO:0012505//GO:0005622//GO:0043231//GO:0031224//GO:0044464//GO:0043226//GO:0044431//GO:0000139//GO:0016020//GO:0044425//GO:0005794//GO:0005575//GO:0044424//GO:0005623	cytoplasm//organelle part//integral to membrane//membrane-bounded organelle//intracellular organelle part//cytoplasmic part//organelle membrane//intracellular organelle//endomembrane system//intracellular//intracellular membrane-bounded organelle//intrinsic to membrane//cell part//organelle//Golgi apparatus part//Golgi membrane//membrane//membrane part//Golgi apparatus//cellular_component//intrac…
38	BnaA09g37710D	qPD.A9-2	27130898	27131668	771	--	--	--	--	GO:0032991//GO:0043234//GO:0005737//GO:0005575//GO:0044424//GO:0071203//GO:0005623//GO:0044464//GO:0005622//GO:0044444	macromolecular complex//protein complex//cytoplasm//cellular_component//intracellular part//WASH complex//cell//cell part//intracellular//cytoplasmic part
39	BnaA09g37720D	qPD.A9-2	27132762	27133261	372
40	BnaA09g37730D	qPD.A9-2	27137040	27137689	486
41	BnaA09g37740D	qPD.A9-2	27140937	27148511	3810	GO:0019538//GO:0044237//GO:0016310//GO:0006796//GO:0008150//GO:0071704//GO:0008152//GO:0043170//GO:0006468//GO:0006464//GO:0043412//GO:0006793//GO:0044267//GO:0009987//GO:0044238//GO:0044260	protein metabolic process//cellular metabolic process//phosphorylation//phosphate-containing compound metabolic process//biological_process//organic substance metabolic process//metabolic process//macromolecule metabolic process//protein phosphorylation//protein modification process//macromolecule modification//phosphorus metabolic process//cellular protein metabolic process//cellular process//pr…	GO:0043168//GO:0016301//GO:0005488//GO:0004672//GO:0032550//GO:0000166//GO:0001883//GO:0043167//GO:0005515//GO:0016773//GO:0032555//GO:0001882//GO:0003674//GO:0005524//GO:0030554//GO:0032559//GO:0016740//GO:0017076//GO:0003824//GO:0032549//GO:0016772//GO:0097159//GO:0035639//GO:0032553	anion binding//kinase activity//binding//protein kinase activity//purine ribonucleoside binding//nucleotide binding//purine nucleoside binding//ion binding//protein binding//phosphotransferase activity, alcohol group as acceptor//purine ribonucleotide binding//nucleoside binding//molecular_function//ATP binding//adenyl nucleotide binding//adenyl ribonucleotide binding//transferase activity//purin…	--	--
42	BnaA09g37750D	qPD.A9-2	27153659	27155851	2193	GO:0008104//GO:0051649//GO:0070727//GO:0044238//GO:0009987//GO:0044260//GO:0034613//GO:0044267//GO:0046907//GO:0006793//GO:0016192//GO:0043412//GO:0006886//GO:0006810//GO:0006464//GO:0048193//GO:0006468//GO:0051234//GO:0051179//GO:0033036//GO:0043170//GO:0016482//GO:0008152//GO:0071704//GO:0045184//GO:0008150//GO:0051641//GO:0071702//GO:0006796//GO:0044237//GO:0016310//GO:0015031//GO:0006888//GO:…	protein localization//establishment of localization in cell//cellular macromolecule localization//primary metabolic process//cellular process//cellular macromolecule metabolic process//cellular protein localization//cellular protein metabolic process//intracellular transport//phosphorus metabolic process//vesicle-mediated transport//macromolecule modification//intracellular protein transport//tra…	GO:0032553//GO:0097159//GO:0035639//GO:0016772//GO:0003824//GO:0032549//GO:0017076//GO:0016740//GO:0032559//GO:0030554//GO:0005524//GO:0003674//GO:0016773//GO:0032555//GO:0001882//GO:0043167//GO:0001883//GO:0032550//GO:0000166//GO:0004672//GO:0005488//GO:0016301//GO:0043168	ribonucleotide binding//organic cyclic compound binding//purine ribonucleoside triphosphate binding//transferase activity, transferring phosphorus-containing groups//catalytic activity//ribonucleoside binding//purine nucleotide binding//transferase activity//adenyl ribonucleotide binding//adenyl nucleotide binding//ATP binding//molecular_function//phosphotransferase activity, alcohol group as acc…	GO:0044422//GO:0031410//GO:0005737//GO:0044433//GO:0030117//GO:0030133//GO:0043234//GO:0030134//GO:0012507//GO:0030659//GO:0043227//GO:0030120//GO:0032991//GO:0044446//GO:0048475//GO:0012505//GO:0012506//GO:0031988//GO:0031090//GO:0030135//GO:0044444//GO:0043229//GO:0043231//GO:0005622//GO:0030127//GO:0044425//GO:0016020//GO:0043226//GO:0044464//GO:0030658//GO:0005623//GO:0030662//GO:0005575//GO:…	organelle part//cytoplasmic vesicle//cytoplasm//cytoplasmic vesicle part//membrane coat//transport vesicle//protein complex//ER to Golgi transport vesicle//ER to Golgi transport vesicle membrane//cytoplasmic vesicle membrane//membrane-bounded organelle//vesicle coat//macromolecular complex//intracellular organelle part//coated membrane//endomembrane system//vesicle membrane//membrane-bounded vesi…
43	BnaA09g37760D	qPD.A9-2	27155907	27156319	345
44	BnaA09g37770D	qPD.A9-2	27158246	27160098	1218
45	BnaA09g37780D	qPD.A9-2	27163080	27163676	597	GO:0008150//GO:0007165//GO:0050789//GO:0050896//GO:0023052//GO:0007154//GO:0065007//GO:0009987//GO:0051716//GO:0050794	biological_process//signal transduction//regulation of biological process//response to stimulus//signaling//cell communication//biological regulation//cellular process//cellular response to stimulus//regulation of cellular process	GO:0043167//GO:0005488//GO:0043169//GO:0003674//GO:0046872//GO:0005509	ion binding//binding//cation binding//molecular_function//metal ion binding//calcium ion binding	GO:0044421//GO:0031012//GO:0005575//GO:0005578//GO:0005576	extracellular region part//extracellular matrix//cellular_component//proteinaceous extracellular matrix//extracellular region
46	BnaA09g37790D	qPD.A9-2	27164773	27168471	843
47	BnaA09g37800D	qPD.A9-2	27168529	27169921	981
48	BnaA09g37810D	qPD.A9-2	27170154	27172634	2232	GO:0034220//GO:0006812//GO:0006814//GO:0009987//GO:0051179//GO:0071840//GO:0030029//GO:0055085//GO:0006810//GO:0051234//GO:0007010//GO:0071436//GO:0008150//GO:0006811//GO:0015672//GO:0035725//GO:0030036//GO:0030001//GO:0016043//GO:0006996	ion transmembrane transport//cation transport//sodium ion transport//cellular process//localization//cellular component organization or biogenesis//actin filament-based process//transmembrane transport//transport//establishment of localization//cytoskeleton organization//sodium ion export//biological_process//ion transport//monovalent inorganic cation transport//sodium ion transmembrane transport…	GO:0003824//GO:0016829//GO:0003674//GO:0008948//GO:0016830//GO:0017016//GO:0022857//GO:0015081//GO:0008236//GO:0017171//GO:0016831//GO:0022890//GO:0008324//GO:0070011//GO:0017048//GO:0022891//GO:0005515//GO:0019899//GO:0016787//GO:0004175//GO:0051020//GO:0031267//GO:0008092//GO:0046873//GO:0008233//GO:0003779//GO:0015077//GO:0005215//GO:0022892//GO:0004252//GO:0005488//GO:0015075	catalytic activity//lyase activity//molecular_function//oxaloacetate decarboxylase activity//carbon-carbon lyase activity//Ras GTPase binding//transmembrane transporter activity//sodium ion transmembrane transporter activity//serine-type peptidase activity//serine hydrolase activity//carboxy-lyase activity//inorganic cation transmembrane transporter activity//cation transmembrane transporter acti…	GO:0071944//GO:0005623//GO:0005886//GO:0005575//GO:0016020//GO:0044464	cell periphery//cell//plasma membrane//cellular_component//membrane//cell part
49	BnaA09g37820D	qPD.A9-2	27172690	27173027	270
50	BnaA09g37830D	qPD.A9-2	27178665	27180719	405
51	BnaA09g37840D	qPD.A9-2	27180852	27182291	840
52	BnaA09g37850D	qPD.A9-2	27185010	27186101	549
53	BnaA09g37860D	qPD.A9-2	27190034	27190843	810	--	--	GO:0008236//GO:0017171//GO:0003674//GO:0003824//GO:0004252//GO:0008233//GO:0004175//GO:0016787//GO:0070011	serine-type peptidase activity//serine hydrolase activity//molecular_function//catalytic activity//serine-type endopeptidase activity//peptidase activity//endopeptidase activity//hydrolase activity//peptidase activity, acting on L-amino acid peptides	GO:0016021//GO:0031224//GO:0016020//GO:0044425//GO:0005575	integral to membrane//intrinsic to membrane//membrane//membrane part//cellular_component
54	BnaA09g37870D	qPD.A9-2	27191467	27192962	1212	GO:0008152//GO:0008150//GO:0009058	metabolic process//biological_process//biosynthetic process	GO:0016843//GO:0016788//GO:0005515//GO:0016787//GO:0005488//GO:0003824//GO:0016844//GO:0016829//GO:0016840//GO:0003674//GO:0052689//GO:0004064	amine-lyase activity//hydrolase activity, acting on ester bonds//protein binding//hydrolase activity//binding//catalytic activity//strictosidine synthase activity//lyase activity//carbon-nitrogen lyase activity//molecular_function//carboxylic ester hydrolase activity//arylesterase activity	--	--
55	BnaA09g37880D	qPD.A9-2	27193406	27197402	2382	GO:0016043//GO:0006996//GO:0008150//GO:0071840//GO:0007010//GO:0009987	cellular component organization//organelle organization//biological_process//cellular component organization or biogenesis//cytoskeleton organization//cellular process	GO:0003779//GO:0005488//GO:0005515//GO:0008092//GO:0003674//GO:0003676//GO:0097159	actin binding//binding//protein binding//cytoskeletal protein binding//molecular_function//nucleic acid binding//organic cyclic compound binding	--	--
56	BnaA09g37890D	qPD.A9-2	27197597	27198180	237	GO:0019538//GO:0044237//GO:0006412//GO:0043170//GO:0008150//GO:0071704//GO:0008152//GO:0044249//GO:0034645//GO:0044267//GO:0044260//GO:0009987//GO:0044238//GO:0009058//GO:0010467//GO:0009059	protein metabolic process//cellular metabolic process//translation//macromolecule metabolic process//biological_process//organic substance metabolic process//metabolic process//cellular biosynthetic process//cellular macromolecule biosynthetic process//cellular protein metabolic process//cellular macromolecule metabolic process//cellular process//primary metabolic process//biosynthetic process//g…	GO:0005198//GO:0003735//GO:0003674	structural molecule activity//structural constituent of ribosome//molecular_function	GO:0044464//GO:0043226//GO:0030529//GO:0044424//GO:0005575//GO:0005840//GO:0005623//GO:0043229//GO:0044444//GO:0043232//GO:0005622//GO:0032991//GO:0005737//GO:0043228	cell part//organelle//ribonucleoprotein complex//intracellular part//cellular_component//ribosome//cell//intracellular organelle//cytoplasmic part//intracellular non-membrane-bounded organelle//intracellular//macromolecular complex//cytoplasm//non-membrane-bounded organelle
57	BnaA09g37900D	qPD.A9-2	27198622	27201830	2001	--	--	GO:0005488//GO:0005515//GO:0003674	binding//protein binding//molecular_function	GO:0044464//GO:0005634//GO:0043226//GO:0044428//GO:0070013//GO:0005575//GO:0044424//GO:0005623//GO:0043229//GO:0043232//GO:0031981//GO:0005694//GO:0005622//GO:0043231//GO:0043227//GO:0044446//GO:0043228//GO:0000228//GO:0031974//GO:0044422//GO:0043233	cell part//nucleus//organelle//nuclear part//intracellular organelle lumen//cellular_component//intracellular part//cell//intracellular organelle//intracellular non-membrane-bounded organelle//nuclear lumen//chromosome//intracellular//intracellular membrane-bounded organelle//membrane-bounded organelle//intracellular organelle part//non-membrane-bounded organelle//nuclear chromosome//membrane-enc…
58	BnaA09g37910D	qPD.A9-2	27202768	27206027	2097	GO:0009056//GO:0009987//GO:0044238//GO:0007264//GO:0051336//GO:0065007//GO:0051174//GO:0006793//GO:0042454//GO:0072523//GO:0009116//GO:0019637//GO:0010646//GO:0046128//GO:0019220//GO:0051171//GO:0007154//GO:0034655//GO:0044281//GO:0009199//GO:0006807//GO:0023052//GO:0080090//GO:0055086//GO:0019439//GO:0033121//GO:0046700//GO:0009118//GO:0009894//GO:0006753//GO:0006184//GO:0046578//GO:0032482//GO:…	catabolic process//cellular process//primary metabolic process//small GTPase mediated signal transduction//regulation of hydrolase activity//biological regulation//regulation of phosphorus metabolic process//phosphorus metabolic process//ribonucleoside catabolic process//purine-containing compound catabolic process//nucleoside metabolic process//organophosphate metabolic process//regulation of ce…	GO:0060589//GO:0003674//GO:0005097//GO:0030695//GO:0005099//GO:0030234//GO:0005096//GO:0008047//GO:0005083	nucleoside-triphosphatase regulator activity//molecular_function//Rab GTPase activator activity//GTPase regulator activity//Ras GTPase activator activity//enzyme regulator activity//GTPase activator activity//enzyme activator activity//small GTPase regulator activity	GO:0016020//GO:0005575	membrane//cellular_component
59	BnaC08g09630D	qPD.C8-2	14456812	14457263	144	--	--	GO:0016881//GO:0003674//GO:0016879//GO:0003824//GO:0016874	acid-amino acid ligase activity//molecular_function//ligase activity, forming carbon-nitrogen bonds//catalytic activity//ligase activity	--	--
60	BnaC08g09640D	qPD.C8-2	14475322	14475930	519	GO:0006351//GO:0010468//GO:0006139//GO:0050789//GO:0034641//GO:0019219//GO:0044237//GO:0090304//GO:0034654//GO:0006355//GO:0051252//GO:0043170//GO:0019438//GO:0019222//GO:0031323//GO:0009889//GO:0008150//GO:0071704//GO:0006725//GO:0008152//GO:2001141//GO:0060255//GO:0080090//GO:0016070//GO:0031326//GO:0046483//GO:0044249//GO:2000112//GO:0044271//GO:0050794//GO:0034645//GO:0051171//GO:0009058//GO:…	transcription, DNA-dependent//regulation of gene expression//nucleobase-containing compound metabolic process//regulation of biological process//cellular nitrogen compound metabolic process//regulation of nucleobase-containing compound metabolic process//cellular metabolic process//nucleic acid metabolic process//nucleobase-containing compound biosynthetic process//regulation of transcription, DN…	--	--	GO:0043226//GO:0005634//GO:0044464//GO:0005575//GO:0044424//GO:0005623//GO:0043229//GO:0005622//GO:0043231//GO:0043227	organelle//nucleus//cell part//cellular_component//intracellular part//cell//intracellular organelle//intracellular//intracellular membrane-bounded organelle//membrane-bounded organelle
61	BnaC08g09650D	qPD.C8-2	14477972	14482384	2463	GO:0006508//GO:0043170//GO:0008150//GO:0071704//GO:0008152//GO:0019538//GO:0044238	proteolysis//macromolecule metabolic process//biological_process//organic substance metabolic process//metabolic process//protein metabolic process//primary metabolic process	GO:0016787//GO:0070011//GO:0008233//GO:0003824//GO:0017171//GO:0008236//GO:0003674	hydrolase activity//peptidase activity, acting on L-amino acid peptides//peptidase activity//catalytic activity//serine hydrolase activity//serine-type peptidase activity//molecular_function	--	--
62	BnaC08g09660D	qPD.C8-2	14484004	14484567	564	--	--	GO:0003674//GO:0005488//GO:0005515	molecular_function//binding//protein binding	--	--
63	BnaC08g09670D	qPD.C8-2	14490347	14494836	876
64	BnaC08g09680D	qPD.C8-2	14505466	14505765	300
65	BnaC08g09690D	qPD.C8-2	14508448	14508855	246
66	BnaC08g09700D	qPD.C8-2	14509600	14510381	717	--	--	GO:0005488//GO:0005515//GO:0003674	binding//protein binding//molecular_function	--	--
67	BnaC08g09710D	qPD.C8-2	14575221	14575962	663	--	--	GO:0045735//GO:0003674	nutrient reservoir activity//molecular_function	--	--
68	BnaC08g09720D	qPD.C8-2	14582958	14583699	663	--	--	GO:0003674//GO:0045735	molecular_function//nutrient reservoir activity	--	--
69	BnaC08g09730D	qPD.C8-2	14636368	14637017	552	GO:0006810//GO:0072511//GO:0051234//GO:0007186//GO:0051716//GO:0015684//GO:0051179//GO:0050794//GO:0000041//GO:0009987//GO:0007264//GO:0065007//GO:0006812//GO:0006826//GO:0023052//GO:0007154//GO:0007166//GO:0050896//GO:0030001//GO:0050789//GO:0070838//GO:0035556//GO:0007165//GO:0008150//GO:0006811	transport//divalent inorganic cation transport//establishment of localization//G-protein coupled receptor signaling pathway//cellular response to stimulus//ferrous iron transport//localization//regulation of cellular process//transition metal ion transport//cellular process//small GTPase mediated signal transduction//biological regulation//cation transport//iron ion transport//signaling//cell com…	GO:0005525//GO:0022857//GO:0017111//GO:0072509//GO:0001882//GO:0032555//GO:0003924//GO:0004871//GO:0003674//GO:0035639//GO:0097159//GO:0032553//GO:0015093//GO:0017076//GO:0032403//GO:0032549//GO:0003824//GO:0016462//GO:0005488//GO:0015075//GO:0022892//GO:0005215//GO:0046873//GO:0031683//GO:0016817//GO:0032561//GO:0043168//GO:0046915//GO:0060089//GO:0043167//GO:0005515//GO:0016818//GO:0016787//GO:…	GTP binding//transmembrane transporter activity//nucleoside-triphosphatase activity//divalent inorganic cation transmembrane transporter activity//nucleoside binding//purine ribonucleotide binding//GTPase activity//signal transducer activity//molecular_function//purine ribonucleoside triphosphate binding//organic cyclic compound binding//ribonucleotide binding//ferrous iron transmembrane transpor…	GO:0043227//GO:0005737//GO:0016021//GO:0043226//GO:0005634//GO:0044464//GO:0031224//GO:0044425//GO:0016020//GO:0044424//GO:0005575//GO:0005623//GO:0043229//GO:0043231//GO:0005622	membrane-bounded organelle//cytoplasm//integral to membrane//organelle//nucleus//cell part//intrinsic to membrane//membrane part//membrane//intracellular part//cellular_component//cell//intracellular organelle//intracellular membrane-bounded organelle//intracellular
70	BnaC08g09740D	qPD.C8-2	14659501	14661714	1245
71	BnaC08g09750D	qPD.C8-2	14663930	14664466	537	GO:0006351//GO:0006139//GO:0034641//GO:0044237//GO:0034654//GO:0090304//GO:0043170//GO:0019438//GO:0008150//GO:0006725//GO:0071704//GO:0008152//GO:0016070//GO:0046483//GO:0044249//GO:0044271//GO:0034645//GO:0009987//GO:0044238//GO:0044260//GO:0009058//GO:0032774//GO:0010467//GO:0006807//GO:0009059//GO:0018130	transcription, DNA-dependent//nucleobase-containing compound metabolic process//cellular nitrogen compound metabolic process//cellular metabolic process//nucleobase-containing compound biosynthetic process//nucleic acid metabolic process//macromolecule metabolic process//aromatic compound biosynthetic process//biological_process//cellular aromatic compound metabolic process//organic substance met…	GO:0005488//GO:0016779//GO:0003723//GO:0003899//GO:0003674//GO:0034062//GO:0016772//GO:0097159//GO:0016740//GO:0003676//GO:0003824	binding//nucleotidyltransferase activity//RNA binding//DNA-directed RNA polymerase activity//molecular_function//RNA polymerase activity//transferase activity, transferring phosphorus-containing groups//organic cyclic compound binding//transferase activity//nucleic acid binding//catalytic activity	--	--
72	BnaC08g09760D	qPD.C8-2	14665661	14667818	1011
73	BnaC08g09770D	qPD.C8-2	14671902	14672108	207
74	BnaC08g09780D	qPD.C8-2	14681916	14683341	525
75	BnaC08g09790D	qPD.C8-2	14683392	14685306	693
76	BnaC08g09800D	qPD.C8-2	14707690	14708071	129
77	BnaC08g09810D	qPD.C8-2	14710723	14711787	651	--	--	--	--	GO:0016020//GO:0009986//GO:0044464//GO:0005623//GO:0005575	membrane//cell surface//cell part//cell//cellular_component
78	BnaC08g09820D	qPD.C8-2	14714161	14714742	345
79	BnaC08g09830D	qPD.C8-2	14716846	14718435	552
80	BnaC08g09840D	qPD.C8-2	14722144	14723406	873
81	BnaC08g09850D	qPD.C8-2	14746637	14746792	156
82	BnaC08g09860D	qPD.C8-2	14765209	14766515	1125	GO:0016043//GO:0006996//GO:0008150//GO:0071840//GO:0007010//GO:0009987	cellular component organization//organelle organization//biological_process//cellular component organization or biogenesis//cytoskeleton organization//cellular process	GO:0003779//GO:0005488//GO:0005515//GO:0008092//GO:0003674	actin binding//binding//protein binding//cytoskeletal protein binding//molecular_function	--	--
83	BnaC08g09870D	qPD.C8-2	14769580	14770038	459	GO:0055114//GO:0008152//GO:0008150	oxidation-reduction process//metabolic process//biological_process	GO:0003674//GO:0050662//GO:0048037//GO:0016491//GO:0050660//GO:0003824//GO:0004506//GO:0097159//GO:0016709//GO:0043168//GO:0004497//GO:0016705//GO:0005488//GO:0000166//GO:0005515//GO:0043167	molecular_function//coenzyme binding//cofactor binding//oxidoreductase activity//flavin adenine dinucleotide binding//catalytic activity//squalene monooxygenase activity//organic cyclic compound binding//oxidoreductase activity, acting on paired donors, with incorporation or reduction of molecular oxygen, NADH or NADPH as one donor, and incorporation of one atom of oxygen//anion binding//monooxyg…	GO:0016021//GO:0005575//GO:0044425//GO:0016020//GO:0031224	integral to membrane//cellular_component//membrane part//membrane//intrinsic to membrane
84	BnaC08g09880D	qPD.C8-2	14774734	14775825	744
85	BnaC08g09890D	qPD.C8-2	14775873	14777170	729
86	BnaC08g09900D	qPD.C8-2	14778419	14779777	615	GO:0043170//GO:0006508//GO:0008152//GO:0071704//GO:0008150//GO:0009057//GO:0030163//GO:0044257//GO:0044237//GO:0019538//GO:0009056//GO:0044260//GO:0044238//GO:0009987//GO:0044267//GO:0051603//GO:0044265//GO:0044248	macromolecule metabolic process//proteolysis//metabolic process//organic substance metabolic process//biological_process//macromolecule catabolic process//protein catabolic process//cellular protein catabolic process//cellular metabolic process//protein metabolic process//catabolic process//cellular macromolecule metabolic process//primary metabolic process//cellular process//cellular protein met…	GO:0016787//GO:0004175//GO:0070011//GO:0008233//GO:0003824//GO:0070003//GO:0003674//GO:0004298	hydrolase activity//endopeptidase activity//peptidase activity, acting on L-amino acid peptides//peptidase activity//catalytic activity//threonine-type peptidase activity//molecular_function//threonine-type endopeptidase activity	GO:0005622//GO:0000502//GO:0044464//GO:0005623//GO:0044424//GO:0005575//GO:0043234//GO:0032991//GO:0005839	intracellular//proteasome complex//cell part//cell//intracellular part//cellular_component//protein complex//macromolecular complex//proteasome core complex
87	BnaC08g09910D	qPD.C8-2	14779965	14780758	639
88	BnaC08g09920D	qPD.C8-2	14785206	14785526	321
89	BnaC08g09930D	qPD.C8-2	14793836	14795611	939
90	BnaC08g09940D	qPD.C8-2	14817448	14819476	924	--	--	GO:0016787//GO:0003674//GO:0003824	hydrolase activity//molecular_function//catalytic activity	--	--
91	BnaC08g09950D	qPD.C8-2	14831412	14833185	1293
92	BnaC08g09960D	qPD.C8-2	14845728	14848436	1587	GO:0044238//GO:0005975//GO:0008150//GO:0071704//GO:0008152	primary metabolic process//carbohydrate metabolic process//biological_process//organic substance metabolic process//metabolic process	GO:0003824//GO:0003674//GO:0004553//GO:0016787//GO:0016798	catalytic activity//molecular_function//hydrolase activity, hydrolyzing O-glycosyl compounds//hydrolase activity//hydrolase activity, acting on glycosyl bonds	--	--
93	BnaC08g09970D	qPD.C8-2	14850852	14858307	4431	GO:0055114//GO:0006259//GO:0051716//GO:0046483//GO:0006974//GO:0006807//GO:0006281//GO:0009987//GO:0044238//GO:0044260//GO:0044237//GO:0034641//GO:0006139//GO:0050896//GO:0033554//GO:0008152//GO:0006950//GO:0006725//GO:0071704//GO:0008150//GO:0043170//GO:0090304	oxidation-reduction process//DNA metabolic process//cellular response to stimulus//heterocycle metabolic process//response to DNA damage stimulus//nitrogen compound metabolic process//DNA repair//cellular process//primary metabolic process//cellular macromolecule metabolic process//cellular metabolic process//cellular nitrogen compound metabolic process//nucleobase-containing compound metabolic p…	GO:0003674//GO:0016491//GO:0003824//GO:0003779//GO:0005488//GO:0005515//GO:0008092	molecular_function//oxidoreductase activity//catalytic activity//actin binding//binding//protein binding//cytoskeletal protein binding	GO:0016021//GO:0005575//GO:0044425//GO:0016020//GO:0031224	integral to membrane//cellular_component//membrane part//membrane//intrinsic to membrane
94	BnaC08g09980D	qPD.C8-2	14876705	14877112	330	GO:0071704//GO:0008152//GO:0008150//GO:0043170//GO:0006412//GO:0044237//GO:0019538//GO:0009059//GO:0009058//GO:0009987//GO:0044238//GO:0044260//GO:0010467//GO:0044267//GO:0034645//GO:0044249	organic substance metabolic process//metabolic process//biological_process//macromolecule metabolic process//translation//cellular metabolic process//protein metabolic process//macromolecule biosynthetic process//biosynthetic process//cellular process//primary metabolic process//cellular macromolecule metabolic process//gene expression//cellular protein metabolic process//cellular macromolecule b…	GO:0005198//GO:0003674//GO:0003735	structural molecule activity//molecular_function//structural constituent of ribosome	GO:0005622//GO:0043232//GO:0044444//GO:0043229//GO:0005840//GO:0005623//GO:0005575//GO:0044424//GO:0030529//GO:0043226//GO:0044464//GO:0043228//GO:0005737//GO:0032991	intracellular//intracellular non-membrane-bounded organelle//cytoplasmic part//intracellular organelle//ribosome//cell//cellular_component//intracellular part//ribonucleoprotein complex//organelle//cell part//non-membrane-bounded organelle//cytoplasm//macromolecular complex
95	BnaC08g09990D	qPD.C8-2	14890181	14892268	1470
96	BnaC08g10000D	qPD.C8-2	14898594	14899852	234
97	BnaC08g10010D	qPD.C8-2	14927490	14929419	1356	--	--	GO:0003674//GO:0003824//GO:0005488//GO:0005515//GO:0016787	molecular_function//catalytic activity//binding//protein binding//hydrolase activity	--	--
98	BnaC08g10020D	qPD.C8-2	14930809	14932042	327
99	BnaC08g10030D	qPD.C8-2	14938741	14939798	822	GO:0009987//GO:0008152//GO:0006725//GO:0008150//GO:0044237	cellular process//metabolic process//cellular aromatic compound metabolic process//biological_process//cellular metabolic process	GO:0003824//GO:0005506//GO:0008198//GO:0003674//GO:0046872//GO:0016491//GO:0043167//GO:0046914//GO:0043169//GO:0005488	catalytic activity//iron ion binding//ferrous iron binding//molecular_function//metal ion binding//oxidoreductase activity//ion binding//transition metal ion binding//cation binding//binding	--	--
100	BnaC08g10040D	qPD.C8-2	14960916	14961343	288	GO:0044238//GO:0008152//GO:0071704//GO:0008150//GO:0043170//GO:0006508//GO:0019538	primary metabolic process//metabolic process//organic substance metabolic process//biological_process//macromolecule metabolic process//proteolysis//protein metabolic process	GO:0003824//GO:0003674//GO:0070011//GO:0016787//GO:0008233//GO:0008234	catalytic activity//molecular_function//peptidase activity, acting on L-amino acid peptides//hydrolase activity//peptidase activity//cysteine-type peptidase activity	--	--
101	BnaC08g10050D	qPD.C8-2	14961408	14963712	1251	GO:0019538//GO:0006508//GO:0043170//GO:0008150//GO:0008152//GO:0071704//GO:0044238	protein metabolic process//proteolysis//macromolecule metabolic process//biological_process//metabolic process//organic substance metabolic process//primary metabolic process	GO:0005488//GO:0008234//GO:0016817//GO:0008233//GO:0005515//GO:0016787//GO:0070011//GO:0003674//GO:0003824	binding//cysteine-type peptidase activity//hydrolase activity, acting on acid anhydrides//peptidase activity//protein binding//hydrolase activity//peptidase activity, acting on L-amino acid peptides//molecular_function//catalytic activity	--	--
102	BnaC08g10060D	qPD.C8-2	14963772	14964568	438
103	BnaC08g10070D	qPD.C8-2	14964628	14964696	69
104	BnaC08g10080D	qPD.C8-2	14982797	14985547	1479	GO:0008152//GO:0071704//GO:0008150//GO:0044238//GO:0005975	metabolic process//organic substance metabolic process//biological_process//primary metabolic process//carbohydrate metabolic process	GO:0016787//GO:0016798//GO:0003824//GO:0004553//GO:0003674	hydrolase activity//hydrolase activity, acting on glycosyl bonds//catalytic activity//hydrolase activity, hydrolyzing O-glycosyl compounds//molecular_function	--	--
105	BnaC08g10090D	qPD.C8-2	15004550	15005363	645	GO:0055114//GO:0008152//GO:0008150	oxidation-reduction process//metabolic process//biological_process	GO:0003674//GO:0046906//GO:0046872//GO:0016491//GO:0005506//GO:0003824//GO:0097159//GO:0020037//GO:0043169//GO:0016705//GO:0005488//GO:0046914//GO:0043167	molecular_function//tetrapyrrole binding//metal ion binding//oxidoreductase activity//iron ion binding//catalytic activity//organic cyclic compound binding//heme binding//cation binding//oxidoreductase activity, acting on paired donors, with incorporation or reduction of molecular oxygen//binding//transition metal ion binding//ion binding	--	--
106	BnaC08g10100D	qPD.C8-2	15006056	15013687	906	GO:0009987//GO:0008150//GO:0006725//GO:0008152//GO:0044237	cellular process//biological_process//cellular aromatic compound metabolic process//metabolic process//cellular metabolic process	GO:0003824//GO:0005506//GO:0016491//GO:0046872//GO:0003674//GO:0008198//GO:0046914//GO:0043167//GO:0005488//GO:0043169	catalytic activity//iron ion binding//oxidoreductase activity//metal ion binding//molecular_function//ferrous iron binding//transition metal ion binding//ion binding//binding//cation binding	--	--
107	BnaC08g10110D	qPD.C8-2	15014204	15017207	1698	GO:0055114//GO:0008150//GO:0008152	oxidation-reduction process//biological_process//metabolic process	GO:0016491//GO:0046872//GO:0046906//GO:0003674//GO:0020037//GO:0097159//GO:0005506//GO:0003824//GO:0005488//GO:0043169//GO:0016705//GO:0043167//GO:0046914	oxidoreductase activity//metal ion binding//tetrapyrrole binding//molecular_function//heme binding//organic cyclic compound binding//iron ion binding//catalytic activity//binding//cation binding//oxidoreductase activity, acting on paired donors, with incorporation or reduction of molecular oxygen//ion binding//transition metal ion binding	--	--
108	BnaC08g10120D	qPD.C8-2	15026860	15027424	483
109	BnaC08g10130D	qPD.C8-2	15049310	15049891	582
110	BnaC08g10140D	qPD.C8-2	15068789	15069169	381	--	--	GO:0046872//GO:0008270//GO:0003674//GO:0005488//GO:0043169//GO:0043167//GO:0046914	metal ion binding//zinc ion binding//molecular_function//binding//cation binding//ion binding//transition metal ion binding	--	--
111	BnaC08g10150D	qPD.C8-2	15075410	15076180	771
112	BnaC08g10160D	qPD.C8-2	15156881	15158282	1170	--	--	GO:0003674//GO:0005488//GO:0005515	molecular_function//binding//protein binding	GO:0016020//GO:0005575//GO:0019867	membrane//cellular_component//outer membrane
113	BnaC08g10170D	qPD.C8-2	15163723	15165726	1683	GO:0044265//GO:2001141//GO:0060255//GO:0031328//GO:0051234//GO:0031326//GO:0006810//GO:0016070//GO:0080090//GO:0046483//GO:0010628//GO:0055085//GO:0044248//GO:0044249//GO:0044271//GO:2000112//GO:0010557//GO:0050794//GO:0051179//GO:0043632//GO:0034645//GO:0048522//GO:0051171//GO:0051173//GO:0044267//GO:0009058//GO:0065007//GO:0044260//GO:0044238//GO:0009987//GO:0010467//GO:0006511//GO:0032774//GO:…	cellular macromolecule catabolic process//regulation of RNA biosynthetic process//regulation of macromolecule metabolic process//positive regulation of cellular biosynthetic process//establishment of localization//regulation of cellular biosynthetic process//transport//RNA metabolic process//regulation of primary metabolic process//heterocycle metabolic process//positive regulation of gene expres…	GO:0046872//GO:0003674//GO:0008270//GO:0005488//GO:0043169//GO:0046914//GO:0043167	metal ion binding//molecular_function//zinc ion binding//binding//cation binding//transition metal ion binding//ion binding	GO:0016020//GO:0005575	membrane//cellular_component
114	BnaC08g10180D	qPD.C8-2	15182212	15185520	2286	GO:0008150//GO:0008152	biological_process//metabolic process	GO:0003824//GO:0003674	catalytic activity//molecular_function	GO:0016020//GO:0005575	membrane//cellular_component
115	BnaC08g10190D	qPD.C8-2	15187198	15187425	228	-//-	GO:0044238//GO:0005975//GO:0071704//GO:0008152//GO:0008150	primary metabolic process//carbohydrate metabolic process//organic substance metabolic process//metabolic process//biological_process	GO:0003824//GO:0003674//GO:0004553//GO:0016787//GO:0016798	catalytic activity//molecular_function//hydrolase activity, hydrolyzing O-glycosyl compounds//hydrolase activity//hydrolase activity, acting on glycosyl bonds	--	--
116	BnaC08g10200D	qPD.C8-2	15188086	15189184	771
117	BnaC08g10210D	qPD.C8-2	15189665	15190589	780	GO:0015979//GO:0044237//GO:0008150//GO:0008152//GO:0009987	photosynthesis//cellular metabolic process//biological_process//metabolic process//cellular process	GO:0005488//GO:0043169//GO:0043167//GO:0046872//GO:0005509//GO:0003674	binding//cation binding//ion binding//metal ion binding//calcium ion binding//molecular_function	GO:0044464//GO:0009654//GO:0034357//GO:0044425//GO:0016020//GO:0005575//GO:0044424//GO:0005623//GO:0009521//GO:0019898//GO:0009523//GO:0005622//GO:0009579//GO:0032991//GO:0044436//GO:0043234	cell part//oxygen evolving complex//photosynthetic membrane//membrane part//membrane//cellular_component//intracellular part//cell//photosystem//extrinsic to membrane//photosystem II//intracellular//thylakoid//macromolecular complex//thylakoid part//protein complex
118	BnaC08g10220D	qPD.C8-2	15212343	15213773	1389	GO:0008150//GO:0008152//GO:0071704//GO:0030259//GO:0044255//GO:0006629//GO:0044237//GO:0070085//GO:0009987//GO:0044238//GO:0005975//GO:0030258	biological_process//metabolic process//organic substance metabolic process//lipid glycosylation//cellular lipid metabolic process//lipid metabolic process//cellular metabolic process//glycosylation//cellular process//primary metabolic process//carbohydrate metabolic process//lipid modification	GO:0016757//GO:0005488//GO:0030246//GO:0016740//GO:0016758//GO:0003824//GO:0003674	transferase activity, transferring glycosyl groups//binding//carbohydrate binding//transferase activity//transferase activity, transferring hexosyl groups//catalytic activity//molecular_function	--	--
119	BnaC08g10230D	qPD.C8-2	15241254	15242672	1419	GO:0009987//GO:0044238//GO:0055114//GO:0030258//GO:0005975//GO:0008152//GO:0071704//GO:0008150//GO:0070085//GO:0044237//GO:0044255//GO:0006629//GO:0030259	cellular process//primary metabolic process//oxidation-reduction process//lipid modification//carbohydrate metabolic process//metabolic process//organic substance metabolic process//biological_process//glycosylation//cellular metabolic process//cellular lipid metabolic process//lipid metabolic process//lipid glycosylation	GO:0016758//GO:0003824//GO:0016614//GO:0008762//GO:0016740//GO:0016879//GO:0003674//GO:0016884//GO:0016616//GO:0016491//GO:0016757//GO:0030246//GO:0016874//GO:0005488	transferase activity, transferring hexosyl groups//catalytic activity//oxidoreductase activity, acting on CH-OH group of donors//UDP-N-acetylmuramate dehydrogenase activity//transferase activity//ligase activity, forming carbon-nitrogen bonds//molecular_function//carbon-nitrogen ligase activity, with glutamine as amido-N-donor//oxidoreductase activity, acting on the CH-OH group of donors, NAD or …	--	--
120	BnaC08g10240D	qPD.C8-2	15270102	15271514	1314	GO:0009987//GO:0044238//GO:0055114//GO:0030258//GO:0005975//GO:0071704//GO:0008152//GO:0008150//GO:0070085//GO:0044237//GO:0006629//GO:0044255//GO:0030259	cellular process//primary metabolic process//oxidation-reduction process//lipid modification//carbohydrate metabolic process//organic substance metabolic process//metabolic process//biological_process//glycosylation//cellular metabolic process//lipid metabolic process//cellular lipid metabolic process//lipid glycosylation	GO:0016758//GO:0003824//GO:0016740//GO:0008762//GO:0016614//GO:0003674//GO:0016616//GO:0016491//GO:0016757//GO:0030246//GO:0005488	transferase activity, transferring hexosyl groups//catalytic activity//transferase activity//UDP-N-acetylmuramate dehydrogenase activity//oxidoreductase activity, acting on CH-OH group of donors//molecular_function//oxidoreductase activity, acting on the CH-OH group of donors, NAD or NADP as acceptor//oxidoreductase activity//transferase activity, transferring glycosyl groups//carbohydrate bindin…	--	--
121	BnaC08g10250D	qPD.C8-2	15362034	15362450	318
122	BnaC08g10260D	qPD.C8-2	15364564	15364934	264
123	BnaC08g10270D	qPD.C8-2	15376474	15377085	612	GO:0072521//GO:0008150//GO:0071704//GO:0006725//GO:0006732//GO:0008152//GO:0046500//GO:0034654//GO:0006508//GO:0019438//GO:0043170//GO:0009163//GO:0019752//GO:0046129//GO:0009119//GO:0019538//GO:0044272//GO:0006139//GO:0006520//GO:0046394//GO:0034641//GO:0044237//GO:0044283//GO:0009108//GO:0051188//GO:0006807//GO:0042455//GO:0043436//GO:0044281//GO:0018130//GO:0009116//GO:0042398//GO:0046128//GO:…	purine-containing compound metabolic process//biological_process//organic substance metabolic process//cellular aromatic compound metabolic process//coenzyme metabolic process//metabolic process//S-adenosylmethionine metabolic process//nucleobase-containing compound biosynthetic process//proteolysis//aromatic compound biosynthetic process//macromolecule metabolic process//nucleoside biosynthetic …	GO:0070011//GO:0004175//GO:0016787//GO:0008234//GO:0008233//GO:0004197//GO:0016740//GO:0003824//GO:0004478//GO:0016765//GO:0003674	peptidase activity, acting on L-amino acid peptides//endopeptidase activity//hydrolase activity//cysteine-type peptidase activity//peptidase activity//cysteine-type endopeptidase activity//transferase activity//catalytic activity//methionine adenosyltransferase activity//transferase activity, transferring alkyl or aryl (other than methyl) groups//molecular_function	--	--
124	BnaC08g10280D	qPD.C8-2	15378893	15379078	186
125	BnaC08g10290D	qPD.C8-2	15409984	15412093	573	--	--	--	--	GO:0005575//GO:0016020	cellular_component//membrane
126	BnaC08g10300D	qPD.C8-2	15418651	15418827	177
127	BnaC08g10310D	qPD.C8-2	15434207	15436848	1215	-//-
128	BnaC08g10320D	qPD.C8-2	15470548	15470853	306	GO:0019725//GO:0050794//GO:0042592//GO:0065008//GO:0045454//GO:0009987//GO:0065007//GO:0050789//GO:0008150	cellular homeostasis//regulation of cellular process//homeostatic process//regulation of biological quality//cell redox homeostasis//cellular process//biological regulation//regulation of biological process//biological_process	GO:0003674//GO:0016491//GO:0003824//GO:0016667//GO:0015036//GO:0009055//GO:0015035	molecular_function//oxidoreductase activity//catalytic activity//oxidoreductase activity, acting on a sulfur group of donors//disulfide oxidoreductase activity//electron carrier activity//protein disulfide oxidoreductase activity	--	--
129	BnaC08g10330D	qPD.C8-2	15500695	15501003	309	GO:0009987//GO:0065007//GO:0045454//GO:0065008//GO:0050794//GO:0042592//GO:0019725//GO:0008150//GO:0050789	cellular process//biological regulation//cell redox homeostasis//regulation of biological quality//regulation of cellular process//homeostatic process//cellular homeostasis//biological_process//regulation of biological process	GO:0016667//GO:0015036//GO:0003824//GO:0016491//GO:0003674//GO:0015035//GO:0009055	oxidoreductase activity, acting on a sulfur group of donors//disulfide oxidoreductase activity//catalytic activity//oxidoreductase activity//molecular_function//protein disulfide oxidoreductase activity//electron carrier activity	--	--
130	BnaC08g10340D	qPD.C8-2	15502255	15502761	195
131	BnaC08g10350D	qPD.C8-2	15614062	15615408	1347	--	--	GO:0003677//GO:0097159//GO:0003676//GO:0003674//GO:0005515//GO:0005488	DNA binding//organic cyclic compound binding//nucleic acid binding//molecular_function//protein binding//binding	--	--
132	BnaC08g10360D	qPD.C8-2	15635260	15636546	597	--	--	GO:0016741//GO:0008171//GO:0003674//GO:0016740//GO:0003824//GO:0008168	transferase activity, transferring one-carbon groups//O-methyltransferase activity//molecular_function//transferase activity//catalytic activity//methyltransferase activity	--	--
133	BnaC08g10370D	qPD.C8-2	15645632	15646754	942	GO:0006807//GO:0009059//GO:0018130//GO:0010556//GO:0051171//GO:0010467//GO:0032774//GO:0009987//GO:0044238//GO:0044260//GO:0065007//GO:0009058//GO:0044249//GO:0046483//GO:0034645//GO:0050794//GO:2000112//GO:0044271//GO:0060255//GO:2001141//GO:0080090//GO:0016070//GO:0031326//GO:0009889//GO:0008150//GO:0019222//GO:0031323//GO:0008152//GO:0006725//GO:0071704//GO:0051252//GO:0006355//GO:0034654//GO:…	nitrogen compound metabolic process//macromolecule biosynthetic process//heterocycle biosynthetic process//regulation of macromolecule biosynthetic process//regulation of nitrogen compound metabolic process//gene expression//RNA biosynthetic process//cellular process//primary metabolic process//cellular macromolecule metabolic process//biological regulation//biosynthetic process//cellular biosynt…	GO:0004518//GO:0003676//GO:0003824//GO:0003677//GO:0097159//GO:0003674//GO:0016788//GO:0001071//GO:0016787//GO:0043565//GO:0003700//GO:0005488	nuclease activity//nucleic acid binding//catalytic activity//DNA binding//organic cyclic compound binding//molecular_function//hydrolase activity, acting on ester bonds//nucleic acid binding transcription factor activity//hydrolase activity//sequence-specific DNA binding//sequence-specific DNA binding transcription factor activity//binding	--	--
134	BnaC08g10380D	qPD.C8-2	15676658	15680174	1023	GO:0010556//GO:0018130//GO:0006807//GO:0009059//GO:0044238//GO:0009987//GO:0044260//GO:0065007//GO:0009058//GO:0010467//GO:0032774//GO:0051171//GO:0050794//GO:2000112//GO:0044271//GO:0034645//GO:0046483//GO:0044249//GO:0016070//GO:0080090//GO:0031326//GO:2001141//GO:0060255//GO:0071704//GO:0006725//GO:0008152//GO:0031323//GO:0019222//GO:0009889//GO:0008150//GO:0019438//GO:0043170//GO:0034654//GO:…	regulation of macromolecule biosynthetic process//heterocycle biosynthetic process//nitrogen compound metabolic process//macromolecule biosynthetic process//primary metabolic process//cellular process//cellular macromolecule metabolic process//biological regulation//biosynthetic process//gene expression//RNA biosynthetic process//regulation of nitrogen compound metabolic process//regulation of ce…	GO:0003824//GO:0008168//GO:0016740//GO:0003676//GO:0003677//GO:0097159//GO:0003674//GO:0005515//GO:0046983//GO:0001071//GO:0008171//GO:0016741//GO:0003700//GO:0005488	catalytic activity//methyltransferase activity//transferase activity//nucleic acid binding//DNA binding//organic cyclic compound binding//molecular_function//protein binding//protein dimerization activity//nucleic acid binding transcription factor activity//O-methyltransferase activity//transferase activity, transferring one-carbon groups//sequence-specific DNA binding transcription factor activi…	GO:0005622//GO:0005623//GO:0005575//GO:0044464	intracellular//cell//cellular_component//cell part
135	BnaC08g10390D	qPD.C8-2	15744904	15745296	330
136	BnaC08g10400D	qPD.C8-2	15746420	15747258	420
137	BnaC08g10410D	qPD.C8-2	15753833	15756256	306	--	--	GO:0005488//GO:0016407//GO:0016747//GO:0030246//GO:0016413//GO:0008811//GO:0003674//GO:0008374//GO:0016740//GO:0016746//GO:0003824	binding//acetyltransferase activity//transferase activity, transferring acyl groups other than amino-acyl groups//carbohydrate binding//O-acetyltransferase activity//chloramphenicol O-acetyltransferase activity//molecular_function//O-acyltransferase activity//transferase activity//transferase activity, transferring acyl groups//catalytic activity	--	--
138	BnaC08g10420D	qPD.C8-2	15761190	15761753	564	--	--	GO:0005488//GO:0003723//GO:0003674//GO:0097159//GO:0003676	binding//RNA binding//molecular_function//organic cyclic compound binding//nucleic acid binding	--	--
139	BnaC08g10430D	qPD.C8-2	15773150	15774304	378	GO:0045839//GO:0007088//GO:0010948//GO:0006810//GO:0007093//GO:0051234//GO:0071840//GO:0048285//GO:0010639//GO:0071173//GO:0050794//GO:0051179//GO:0010564//GO:0046907//GO:0051649//GO:0045841//GO:0008104//GO:0034613//GO:0009987//GO:0051129//GO:0065007//GO:0070727//GO:0045786//GO:0007091//GO:0006886//GO:0031577//GO:0048519//GO:0071702//GO:0051641//GO:0007346//GO:0022402//GO:0051784//GO:0006996//GO:…	negative regulation of mitosis//regulation of mitosis//negative regulation of cell cycle process//transport//mitotic cell cycle checkpoint//establishment of localization//cellular component organization or biogenesis//organelle fission//negative regulation of organelle organization//spindle assembly checkpoint//regulation of cellular process//localization//regulation of cell cycle process//intrac…	GO:0017111//GO:0003674//GO:0003774//GO:0003824//GO:0016462//GO:0016817//GO:0016818//GO:0016787//GO:0005198	nucleoside-triphosphatase activity//molecular_function//motor activity//catalytic activity//pyrophosphatase activity//hydrolase activity, acting on acid anhydrides//hydrolase activity, acting on acid anhydrides, in phosphorus-containing anhydrides//hydrolase activity//structural molecule activity	GO:0045111//GO:0032991//GO:0044446//GO:0043228//GO:0044422//GO:0005882//GO:0043234//GO:0043226//GO:0044464//GO:0016020//GO:0015629//GO:0044424//GO:0005575//GO:0005623//GO:0043229//GO:0043232//GO:0016459//GO:0044430//GO:0005856//GO:0005622	intermediate filament cytoskeleton//macromolecular complex//intracellular organelle part//non-membrane-bounded organelle//organelle part//intermediate filament//protein complex//organelle//cell part//membrane//actin cytoskeleton//intracellular part//cellular_component//cell//intracellular organelle//intracellular non-membrane-bounded organelle//myosin complex//cytoskeletal part//cytoskeleton//int…
140	BnaC08g10440D	qPD.C8-2	15775310	15775918	210
141	BnaC08g10450D	qPD.C8-2	15777390	15778572	885
142	BnaC08g10460D	qPD.C8-2	15779821	15783146	1014	GO:0006725//GO:0071704//GO:0008152//GO:0031323//GO:0019222//GO:0009889//GO:0007165//GO:0008150//GO:0019438//GO:0043170//GO:0090304//GO:0034654//GO:0006355//GO:0051252//GO:0034641//GO:0019219//GO:0044237//GO:0006139//GO:0050789//GO:0000160//GO:0010468//GO:0050896//GO:0006351//GO:0010556//GO:0018130//GO:0007154//GO:0009059//GO:0006807//GO:0023052//GO:0009058//GO:0065007//GO:0044238//GO:0009987//GO:…	cellular aromatic compound metabolic process//organic substance metabolic process//metabolic process//regulation of cellular metabolic process//regulation of metabolic process//regulation of biosynthetic process//signal transduction//biological_process//aromatic compound biosynthetic process//macromolecule metabolic process//nucleic acid metabolic process//nucleobase-containing compound biosynthe…	GO:0060089//GO:0003674//GO:0004871//GO:0000156	molecular transducer activity//molecular_function//signal transducer activity//two-component response regulator activity	--	--
143	BnaC08g10470D	qPD.C8-2	15791525	15794933	1482	GO:0044238//GO:0019538//GO:0071704//GO:0008152//GO:0008150//GO:0043170//GO:0006508	primary metabolic process//protein metabolic process//organic substance metabolic process//metabolic process//biological_process//macromolecule metabolic process//proteolysis	GO:0003674//GO:0003824//GO:0008233//GO:0008234//GO:0070011//GO:0016787	molecular_function//catalytic activity//peptidase activity//cysteine-type peptidase activity//peptidase activity, acting on L-amino acid peptides//hydrolase activity	--	--
144	BnaC08g10480D	qPD.C8-2	15804346	15804615	270
145	BnaC08g10490D	qPD.C8-2	15816367	15817689	285	GO:0006950//GO:0008150//GO:0050896	response to stress//biological_process//response to stimulus	--	--	--	--
146	BnaC08g10500D	qPD.C8-2	15869767	15870601	744
147	BnaC08g10510D	qPD.C8-2	15883203	15884455	684	GO:0008150//GO:0008152//GO:0055114	biological_process//metabolic process//oxidation-reduction process	GO:0005515//GO:0016651//GO:0005488//GO:0016668//GO:0016667//GO:0003824//GO:0016491//GO:0003674//GO:0047134	protein binding//oxidoreductase activity, acting on NADH or NADPH//binding//oxidoreductase activity, acting on a sulfur group of donors, NAD or NADP as acceptor//oxidoreductase activity, acting on a sulfur group of donors//catalytic activity//oxidoreductase activity//molecular_function//protein-disulfide reductase activity	--	--
148	BnaC08g10520D	qPD.C8-2	15896967	15897461	495
149	BnaC08g10530D	qPD.C8-2	15925607	15926313	453
150	BnaC08g10540D	qPD.C8-2	15948005	15948850	681	GO:0010467//GO:0032774//GO:0009058//GO:0065007//GO:0009987//GO:0044238//GO:0044260//GO:0051171//GO:0018130//GO:0010556//GO:0009059//GO:0006807//GO:0080090//GO:0016070//GO:0031326//GO:0060255//GO:2001141//GO:0034645//GO:2000112//GO:0044271//GO:0050794//GO:0044249//GO:0046483//GO:0043170//GO:0019438//GO:0006355//GO:0051252//GO:0090304//GO:0034654//GO:0008152//GO:0071704//GO:0006725//GO:0009889//GO:…	gene expression//RNA biosynthetic process//biosynthetic process//biological regulation//cellular process//primary metabolic process//cellular macromolecule metabolic process//regulation of nitrogen compound metabolic process//heterocycle biosynthetic process//regulation of macromolecule biosynthetic process//macromolecule biosynthetic process//nitrogen compound metabolic process//regulation of pr…	--	--	--	--
151	BnaC08g10550D	qPD.C8-2	15996607	15997730	1002	GO:0006807//GO:0006974//GO:0044238//GO:0009987//GO:0044260//GO:0006281//GO:0006259//GO:0046483//GO:0051716//GO:0006725//GO:0071704//GO:0006950//GO:0008152//GO:0008150//GO:0043170//GO:0090304//GO:0034641//GO:0044237//GO:0006139//GO:0000012//GO:0033554//GO:0050896	nitrogen compound metabolic process//response to DNA damage stimulus//primary metabolic process//cellular process//cellular macromolecule metabolic process//DNA repair//DNA metabolic process//heterocycle metabolic process//cellular response to stimulus//cellular aromatic compound metabolic process//organic substance metabolic process//response to stress//metabolic process//biological_process//mac…	GO:0003676//GO:0003677//GO:0097159//GO:0003674//GO:0008270//GO:0003684//GO:0003723//GO:0046872//GO:0046914//GO:0043167//GO:0043169//GO:0005488	nucleic acid binding//DNA binding//organic cyclic compound binding//molecular_function//zinc ion binding//damaged DNA binding//RNA binding//metal ion binding//transition metal ion binding//ion binding//cation binding//binding	GO:0043227//GO:0005622//GO:0043231//GO:0043229//GO:0005623//GO:0044424//GO:0005575//GO:0043226//GO:0044464//GO:0005634	membrane-bounded organelle//intracellular//intracellular membrane-bounded organelle//intracellular organelle//cell//intracellular part//cellular_component//organelle//cell part//nucleus
152	BnaC08g10560D	qPD.C8-2	16002016	16002170	66
153	BnaC08g10570D	qPD.C8-2	16002251	16002516	162
154	BnaC08g10580D	qPD.C8-2	16002657	16002902	246	--	--	GO:0005515//GO:0005488//GO:0003674	protein binding//binding//molecular_function	--	--
155	BnaC08g10590D	qPD.C8-2	16003183	16003389	207
156	BnaC08g10600D	qPD.C8-2	16029905	16031011	345	GO:0006139//GO:0034641//GO:0044237//GO:0006351//GO:0033554//GO:0050896//GO:0008150//GO:0071704//GO:0006725//GO:0006950//GO:0008152//GO:0034654//GO:0090304//GO:0043170//GO:0019438//GO:0046483//GO:0051716//GO:0044249//GO:0044271//GO:0006259//GO:0034645//GO:0016070//GO:0006807//GO:0009059//GO:0006974//GO:0018130//GO:0009987//GO:0044238//GO:0044260//GO:0009058//GO:0006281//GO:0032774//GO:0010467	nucleobase-containing compound metabolic process//cellular nitrogen compound metabolic process//cellular metabolic process//transcription, DNA-dependent//cellular response to stress//response to stimulus//biological_process//organic substance metabolic process//cellular aromatic compound metabolic process//response to stress//metabolic process//nucleobase-containing compound biosynthetic process/…	GO:0016779//GO:0005488//GO:0043169//GO:0043167//GO:0046914//GO:0003899//GO:0003674//GO:0008270//GO:0046872//GO:0016740//GO:0003676//GO:0003824//GO:0034062//GO:0016772//GO:0003677//GO:0097159	nucleotidyltransferase activity//binding//cation binding//ion binding//transition metal ion binding//DNA-directed RNA polymerase activity//molecular_function//zinc ion binding//metal ion binding//transferase activity//nucleic acid binding//catalytic activity//RNA polymerase activity//transferase activity, transferring phosphorus-containing groups//DNA binding//organic cyclic compound binding	--	--
157	BnaC08g10610D	qPD.C8-2	16045059	16051004	4782	GO:0043436//GO:0051188//GO:0006807//GO:0006399//GO:0009059//GO:0032259//GO:0016109//GO:0018130//GO:0044281//GO:0010556//GO:0043412//GO:0046148//GO:0044267//GO:0008610//GO:0006778//GO:0046156//GO:0051171//GO:0051186//GO:0006783//GO:0032774//GO:0010467//GO:0006082//GO:0006396//GO:0044260//GO:0009987//GO:0044238//GO:0009058//GO:0065007//GO:0006720//GO:0071840//GO:0016117//GO:0044249//GO:0006325//GO:…	oxoacid metabolic process//cofactor biosynthetic process//nitrogen compound metabolic process//tRNA metabolic process//macromolecule biosynthetic process//methylation//tetraterpenoid biosynthetic process//heterocycle biosynthetic process//small molecule metabolic process//regulation of macromolecule biosynthetic process//macromolecule modification//pigment biosynthetic process//cellular protein m…	GO:0016614//GO:0016740//GO:0008168//GO:0050660//GO:0003824//GO:0097159//GO:0016627//GO:0050662//GO:0008757//GO:0008276//GO:0003674//GO:0016491//GO:0048037//GO:0042054//GO:0043115//GO:0016616//GO:0000166//GO:0004455//GO:0016628//GO:0008170//GO:0018024//GO:0043167//GO:0005515//GO:0016279//GO:0043168//GO:0016741//GO:0005488//GO:0016278//GO:0016705	oxidoreductase activity, acting on CH-OH group of donors//transferase activity//methyltransferase activity//flavin adenine dinucleotide binding//catalytic activity//organic cyclic compound binding//oxidoreductase activity, acting on the CH-CH group of donors//coenzyme binding//S-adenosylmethionine-dependent methyltransferase activity//protein methyltransferase activity//molecular_function//oxidor…	GO:0043228//GO:0005694//GO:0005622//GO:0043229//GO:0043232//GO:0044424//GO:0005575//GO:0005623//GO:0044464//GO:0043226	non-membrane-bounded organelle//chromosome//intracellular//intracellular organelle//intracellular non-membrane-bounded organelle//intracellular part//cellular_component//cell//cell part//organelle
158	BnaC08g10620D	qPD.C8-2	16051642	16052028	183
159	BnaC08g10630D	qPD.C8-2	16053416	16054613	879	--	--	GO:0003674//GO:0005488//GO:0005515	molecular_function//binding//protein binding	--	--
160	BnaC08g10640D	qPD.C8-2	16055266	16058127	2208	GO:0009987//GO:0055085//GO:0051179//GO:0006810//GO:0051234//GO:0008150	cellular process//transmembrane transport//localization//transport//establishment of localization//biological_process	GO:0017076//GO:0032549//GO:0035639//GO:0097159//GO:0032553//GO:0005200//GO:0032555//GO:0001882//GO:0005524//GO:0003674//GO:0030554//GO:0032559//GO:0032550//GO:0000166//GO:0001883//GO:0005198//GO:0043167//GO:0043168//GO:0005488	purine nucleotide binding//ribonucleoside binding//purine ribonucleoside triphosphate binding//organic cyclic compound binding//ribonucleotide binding//structural constituent of cytoskeleton//purine ribonucleotide binding//nucleoside binding//ATP binding//molecular_function//adenyl nucleotide binding//adenyl ribonucleotide binding//purine ribonucleoside binding//nucleotide binding//purine nucleos…	GO:0043234//GO:0043228//GO:0005882//GO:0044422//GO:0044446//GO:0032991//GO:0045111//GO:0044430//GO:0005856//GO:0005622//GO:0043229//GO:0043232//GO:0005575//GO:0044424//GO:0005623//GO:0044464//GO:0043226	protein complex//non-membrane-bounded organelle//intermediate filament//organelle part//intracellular organelle part//macromolecular complex//intermediate filament cytoskeleton//cytoskeletal part//cytoskeleton//intracellular//intracellular organelle//intracellular non-membrane-bounded organelle//cellular_component//intracellular part//cell//cell part//organelle
161	BnaC08g10650D	qPD.C8-2	16062060	16062505	354
162	BnaC08g10660D	qPD.C8-2	16066815	16067877	588	GO:0030001//GO:0006811//GO:0008150//GO:0051234//GO:0006810//GO:0055085//GO:0051179//GO:0009987//GO:0006812	metal ion transport//ion transport//biological_process//establishment of localization//transport//transmembrane transport//localization//cellular process//cation transport	GO:0015075//GO:0005216//GO:0005488//GO:0043169//GO:0022892//GO:0005215//GO:0015267//GO:0043167//GO:0022838//GO:0022891//GO:0046872//GO:0022857//GO:0022803//GO:0003674	ion transmembrane transporter activity//ion channel activity//binding//cation binding//substrate-specific transporter activity//transporter activity//channel activity//ion binding//substrate-specific channel activity//substrate-specific transmembrane transporter activity//metal ion binding//transmembrane transporter activity//passive transmembrane transporter activity//molecular_function	GO:0016020//GO:0005575	membrane//cellular_component
163	BnaC08g10670D	qPD.C8-2	16080641	16081019	288
164	BnaC08g10680D	qPD.C8-2	16081076	16082731	1656	GO:0006890//GO:0008150//GO:0051641//GO:0051649//GO:0009987//GO:0046907//GO:0016192//GO:0006810//GO:0048193//GO:0051234//GO:0051179	retrograde vesicle-mediated transport, Golgi to ER//biological_process//cellular localization//establishment of localization in cell//cellular process//intracellular transport//vesicle-mediated transport//transport//Golgi vesicle transport//establishment of localization//localization	GO:0005515//GO:0005198//GO:0005488//GO:0003674	protein binding//structural molecule activity//binding//molecular_function	--	--
165	BnaC08g10690D	qPD.C8-2	16083148	16084546	588
166	BnaC08g10700D	qPD.C8-2	16084794	16087351	1461	GO:0065007//GO:0009987//GO:0007154//GO:0023052//GO:0050794//GO:0051716//GO:0035556//GO:0007165//GO:0008150//GO:0050896//GO:0050789	biological regulation//cellular process//cell communication//signaling//regulation of cellular process//cellular response to stimulus//intracellular signal transduction//signal transduction//biological_process//response to stimulus//regulation of biological process	GO:0046872//GO:0003682//GO:0008270//GO:0003674//GO:0005515//GO:0046914//GO:0043167//GO:0043169//GO:0005488	metal ion binding//chromatin binding//zinc ion binding//molecular_function//protein binding//transition metal ion binding//ion binding//cation binding//binding	--	--
167	BnaC08g10710D	qPD.C8-2	16088383	16089284	219	--	--	GO:0046872//GO:0008270//GO:0003674//GO:0005515//GO:0043167//GO:0046914//GO:0043169//GO:0005488	metal ion binding//zinc ion binding//molecular_function//protein binding//ion binding//transition metal ion binding//cation binding//binding	--	--
168	BnaC08g10720D	qPD.C8-2	16089412	16089486	75
169	BnaC08g10730D	qPD.C8-2	16119753	16120849	396
170	BnaC08g10740D	qPD.C8-2	16121154	16121947	552
171	BnaC08g10750D	qPD.C8-2	16165342	16167013	933	GO:0008150//GO:0045184//GO:0016482//GO:0033036//GO:0006888//GO:0015031//GO:0071702//GO:0051641//GO:0016192//GO:0006886//GO:0046907//GO:0051649//GO:0008104//GO:0034613//GO:0009987//GO:0070727//GO:0051179//GO:0048193//GO:0006810//GO:0051234	biological_process//establishment of protein localization//cytoplasmic transport//macromolecule localization//ER to Golgi vesicle-mediated transport//protein transport//organic substance transport//cellular localization//vesicle-mediated transport//intracellular protein transport//intracellular transport//establishment of localization in cell//protein localization//cellular protein localization//…	GO:0046914//GO:0043167//GO:0005488//GO:0043169//GO:0008270//GO:0003674//GO:0046872	transition metal ion binding//ion binding//binding//cation binding//zinc ion binding//molecular_function//metal ion binding	GO:0030127//GO:0043231//GO:0005622//GO:0031988//GO:0043229//GO:0044444//GO:0030135//GO:0031090//GO:0012506//GO:0048475//GO:0012505//GO:0031982//GO:0044424//GO:0005575//GO:0016023//GO:0030662//GO:0005623//GO:0044464//GO:0043226//GO:0030658//GO:0016020//GO:0044425//GO:0030117//GO:0012507//GO:0030134//GO:0043234//GO:0030133//GO:0005737//GO:0031410//GO:0044433//GO:0044422//GO:0044446//GO:0032991//GO:…	COPII vesicle coat//intracellular membrane-bounded organelle//intracellular//membrane-bounded vesicle//intracellular organelle//cytoplasmic part//coated vesicle//organelle membrane//vesicle membrane//coated membrane//endomembrane system//vesicle//intracellular part//cellular_component//cytoplasmic membrane-bounded vesicle//coated vesicle membrane//cell//cell part//organelle//transport vesicle mem…
172	BnaC08g10760D	qPD.C8-2	16171848	16173203	1356	GO:0051716//GO:0006974//GO:0009987//GO:0012501//GO:0006915//GO:0050896//GO:0033554//GO:0008219//GO:0008150//GO:0016265//GO:0006950	cellular response to stimulus//response to DNA damage stimulus//cellular process//programmed cell death//apoptosis//response to stimulus//cellular response to stress//cell death//biological_process//death//response to stress	--	--	--	--
173	BnaC08g10770D	qPD.C8-2	16195807	16196659	450
174	BnaC08g10780D	qPD.C8-2	16211301	16211459	159
175	BnaC08g10790D	qPD.C8-2	16215992	16218226	1263
176	BnaC08g10800D	qPD.C8-2	16218862	16219158	297	--	--	GO:0016787//GO:0004175//GO:0070011//GO:0008233//GO:0004222//GO:0008237//GO:0003824//GO:0003674	hydrolase activity//endopeptidase activity//peptidase activity, acting on L-amino acid peptides//peptidase activity//metalloendopeptidase activity//metallopeptidase activity//catalytic activity//molecular_function	--	--
177	BnaC08g10810D	qPD.C8-2	16222658	16224185	537
178	BnaC08g10820D	qPD.C8-2	16224545	16228142	1833	GO:0006259//GO:0046483//GO:0051716//GO:0009991//GO:0007154//GO:0006807//GO:0006974//GO:0044238//GO:0009987//GO:0044260//GO:0006281//GO:0034641//GO:0044237//GO:0006139//GO:0050896//GO:0033554//GO:0071496//GO:0006725//GO:0071704//GO:0008152//GO:0006950//GO:0008150//GO:0009432//GO:0031668//GO:0043170//GO:0090304//GO:0009605	DNA metabolic process//heterocycle metabolic process//cellular response to stimulus//response to extracellular stimulus//cell communication//nitrogen compound metabolic process//response to DNA damage stimulus//primary metabolic process//cellular process//cellular macromolecule metabolic process//DNA repair//cellular nitrogen compound metabolic process//cellular metabolic process//nucleobase-cont…	GO:0003674//GO:0005524//GO:0001882//GO:0032555//GO:0003723//GO:0017111//GO:0032559//GO:0030554//GO:0003697//GO:0003824//GO:0032549//GO:0003676//GO:0043531//GO:0017076//GO:0032553//GO:0097159//GO:0035639//GO:0003677//GO:0016887//GO:0043168//GO:0016817//GO:0043566//GO:0005488//GO:0016462//GO:0004386//GO:0003724//GO:0001883//GO:0032550//GO:0000166//GO:0016787//GO:0005515//GO:0016818//GO:0043167	molecular_function//ATP binding//nucleoside binding//purine ribonucleotide binding//RNA binding//nucleoside-triphosphatase activity//adenyl ribonucleotide binding//adenyl nucleotide binding//single-stranded DNA binding//catalytic activity//ribonucleoside binding//nucleic acid binding//ADP binding//purine nucleotide binding//ribonucleotide binding//organic cyclic compound binding//purine ribonucle…	--	--
179	BnaC08g10830D	qPD.C8-2	16237083	16238451	915	GO:0009058//GO:0008150//GO:0008152	biosynthetic process//biological_process//metabolic process	GO:0003824//GO:0003674	catalytic activity//molecular_function	--	--
180	BnaC08g10840D	qPD.C8-2	16242893	16248113	3108	gnl|BL_ORD_ID|379086 sp|P0C2F6|RNHX1_ARATH Putative ribonuclease H protein At1g65750 OS=Arabidopsis thaliana GN=At1g65750 PE=3 SV=1//3.78438e-33	--	--	GO:0005488//GO:0005515//GO:0003674	binding//protein binding//molecular_function	--	--
181	BnaC08g10850D	qPD.C8-2	16309746	16311203	531
182	BnaC08g10860D	qPD.C8-2	16317145	16319788	1905	GO:0019538//GO:0043170//GO:0006508//GO:0008152//GO:0071704//GO:0008150//GO:0044238	protein metabolic process//macromolecule metabolic process//proteolysis//metabolic process//organic substance metabolic process//biological_process//primary metabolic process	GO:0008233//GO:0008234//GO:0016787//GO:0070011//GO:0003674//GO:0003824	peptidase activity//cysteine-type peptidase activity//hydrolase activity//peptidase activity, acting on L-amino acid peptides//molecular_function//catalytic activity	--	--
183	BnaC08g10870D	qPD.C8-2	16328358	16334802	1257	GO:0009987//GO:0044238//GO:0044260//GO:0044267//GO:0006457//GO:0044237//GO:0019538//GO:0043170//GO:0071704//GO:0008152//GO:0008150	cellular process//primary metabolic process//cellular macromolecule metabolic process//cellular protein metabolic process//protein folding//cellular metabolic process//protein metabolic process//macromolecule metabolic process//organic substance metabolic process//metabolic process//biological_process	GO:0003674//GO:0016853//GO:0016859//GO:0003824//GO:0003755	molecular_function//isomerase activity//cis-trans isomerase activity//catalytic activity//peptidyl-prolyl cis-trans isomerase activity	--	--
184	BnaC08g10880D	qPD.C8-2	16339064	16341164	1485	gnl|BL_ORD_ID|296772 sp|Q8RY89|PI5K8_ARATH Phosphatidylinositol 4-phosphate 5-kinase 8 OS=Arabidopsis thaliana GN=PIP5K8 PE=1 SV=1//2.17477e-14
185	BnaC08g10890D	qPD.C8-2	16341918	16342196	180	-//-
186	BnaC08g10900D	qPD.C8-2	16342627	16343635	546	GO:0009057//GO:0017144//GO:0044237//GO:0043170//GO:0016052//GO:0016999//GO:0017000//GO:0071704//GO:0008152//GO:0008150//GO:0000272//GO:0005975//GO:0044249//GO:0009058//GO:0005976//GO:0009987//GO:0044238//GO:0009056	macromolecule catabolic process//drug metabolic process//cellular metabolic process//macromolecule metabolic process//carbohydrate catabolic process//antibiotic metabolic process//antibiotic biosynthetic process//organic substance metabolic process//metabolic process//biological_process//polysaccharide catabolic process//carbohydrate metabolic process//cellular biosynthetic process//biosynthetic …	GO:0016798//GO:0016787//GO:0016161//GO:0003674//GO:0004553//GO:0016160//GO:0003824	hydrolase activity, acting on glycosyl bonds//hydrolase activity//beta-amylase activity//molecular_function//hydrolase activity, hydrolyzing O-glycosyl compounds//amylase activity//catalytic activity	--	--
187	BnaC08g10910D	qPD.C8-2	16343719	16343867	57
188	BnaC08g10920D	qPD.C8-2	16345277	16345414	123	--	--	GO:0003674//GO:0003824//GO:0016788//GO:0016787	molecular_function//catalytic activity//hydrolase activity, acting on ester bonds//hydrolase activity	--	--
189	BnaC08g10930D	qPD.C8-2	16345546	16346274	216	--	--	GO:0003824//GO:0003674//GO:0016787//GO:0016788	catalytic activity//molecular_function//hydrolase activity//hydrolase activity, acting on ester bonds	--	--
190	BnaC08g10940D	qPD.C8-2	16357690	16363749	3486
191	BnaC08g10950D	qPD.C8-2	16367664	16368372	291	GO:0055085//GO:0051179//GO:0051234//GO:0006810//GO:0006812//GO:0009987//GO:0030001//GO:0006811//GO:0008150	transmembrane transport//localization//establishment of localization//transport//cation transport//cellular process//metal ion transport//ion transport//biological_process	GO:0005102//GO:0003674//GO:0022857//GO:0005215//GO:0046873//GO:0015075//GO:0005488//GO:0022892//GO:0022891//GO:0008324//GO:0005179//GO:0005515	receptor binding//molecular_function//transmembrane transporter activity//transporter activity//metal ion transmembrane transporter activity//ion transmembrane transporter activity//binding//substrate-specific transporter activity//substrate-specific transmembrane transporter activity//cation transmembrane transporter activity//hormone activity//protein binding	GO:0005576//GO:0005575//GO:0016020	extracellular region//cellular_component//membrane
192	BnaC08g10960D	qPD.C8-2	16390019	16393234	2211	gnl|BL_ORD_ID|164683 sp|Q8L7H4|HDG4_ARATH Homeobox-leucine zipper protein HDG4 OS=Arabidopsis thaliana GN=HDG4 PE=1 SV=1//0	GO:0031326//GO:0080090//GO:0000910//GO:0016070//GO:2001141//GO:0060255//GO:0051301//GO:0050794//GO:0044271//GO:2000112//GO:0034645//GO:0046483//GO:0071840//GO:0044085//GO:0044249//GO:0032505//GO:0044260//GO:0009987//GO:0044238//GO:0009058//GO:0065007//GO:0032774//GO:0010467//GO:0051171//GO:0010556//GO:0018130//GO:0006807//GO:0009059//GO:0010468//GO:0007049//GO:0022402//GO:0006351//GO:0019219//GO:…	regulation of cellular biosynthetic process//regulation of primary metabolic process//cytokinesis//RNA metabolic process//regulation of RNA biosynthetic process//regulation of macromolecule metabolic process//cell division//regulation of cellular process//cellular nitrogen compound biosynthetic process//regulation of cellular macromolecule biosynthetic process//cellular macromolecule biosynthetic…	GO:0017111//GO:0017171//GO:0008236//GO:0003674//GO:0003677//GO:0097159//GO:0034062//GO:0016772//GO:0003824//GO:0003968//GO:0016740//GO:0003676//GO:0004197//GO:0008238//GO:0004252//GO:0016462//GO:0005488//GO:0008233//GO:0016817//GO:0008234//GO:0003700//GO:0043565//GO:0016779//GO:0016818//GO:0016787//GO:0008289//GO:0001071//GO:0004175//GO:0070008//GO:0070011	nucleoside-triphosphatase activity//serine hydrolase activity//serine-type peptidase activity//molecular_function//DNA binding//organic cyclic compound binding//RNA polymerase activity//transferase activity, transferring phosphorus-containing groups//catalytic activity//RNA-directed RNA polymerase activity//transferase activity//nucleic acid binding//cysteine-type endopeptidase activity//exopepti…	GO:0043227//GO:0005737//GO:0044464//GO:0005634//GO:0043226//GO:0005623//GO:0044424//GO:0005575//GO:0043229//GO:0005622//GO:0043231	membrane-bounded organelle//cytoplasm//cell part//nucleus//organelle//cell//intracellular part//cellular_component//intracellular organelle//intracellular//intracellular membrane-bounded organelle
193	BnaC08g10970D	qPD.C8-2	16395532	16395995	258
194	BnaC08g10980D	qPD.C8-2	16396073	16397909	273
195	BnaC08g10990D	qPD.C8-2	16399644	16401792	921	--	--	GO:0003674//GO:0003682//GO:0005488	molecular_function//chromatin binding//binding	--	--
196	BnaC08g11000D	qPD.C8-2	16401913	16401966	54
197	BnaC08g11010D	qPD.C8-2	16402231	16402650	420
198	BnaC08g11020D	qPD.C8-2	16411949	16412998	894
199	BnaC08g11030D	qPD.C8-2	16413291	16413461	171
200	BnaC08g11040D	qPD.C8-2	16422326	16422611	198	gnl|BL_ORD_ID|520917 sp|Q8L586|Y4958_ARATH Uncharacterized membrane protein At4g09580 OS=Arabidopsis thaliana GN=At4g09580 PE=1 SV=1//1.73169e-09	GO:0044267//GO:0010467//GO:0044260//GO:0044238//GO:0009987//GO:0009058//GO:0009059//GO:0044249//GO:0034645//GO:0006412//GO:0043170//GO:0006413//GO:0008150//GO:0008152//GO:0071704//GO:0019538//GO:0044237	cellular protein metabolic process//gene expression//cellular macromolecule metabolic process//primary metabolic process//cellular process//biosynthetic process//macromolecule biosynthetic process//cellular biosynthetic process//cellular macromolecule biosynthetic process//translation//macromolecule metabolic process//translational initiation//biological_process//metabolic process//organic substa…	GO:0097159//GO:0003676//GO:0003723//GO:0008135//GO:0003674//GO:0005488//GO:0003743	organic cyclic compound binding//nucleic acid binding//RNA binding//translation factor activity, nucleic acid binding//molecular_function//binding//translation initiation factor activity	--	--
201	BnaC08g11050D	qPD.C8-2	16425289	16426383	1095
202	BnaC08g11060D	qPD.C8-2	16434274	16441083	4860	GO:0018130//GO:0009059//GO:0006807//GO:0009058//GO:0044260//GO:0044238//GO:0009987//GO:0010467//GO:0032774//GO:0044271//GO:0034645//GO:0046483//GO:0044249//GO:0016070//GO:0071704//GO:0006725//GO:0008152//GO:0008150//GO:0019438//GO:0043170//GO:0090304//GO:0034654//GO:0034641//GO:0044237//GO:0006139//GO:0006366//GO:0006351	heterocycle biosynthetic process//macromolecule biosynthetic process//nitrogen compound metabolic process//biosynthetic process//cellular macromolecule metabolic process//primary metabolic process//cellular process//gene expression//RNA biosynthetic process//cellular nitrogen compound biosynthetic process//cellular macromolecule biosynthetic process//heterocycle metabolic process//cellular biosyn…	GO:0003824//GO:0003676//GO:0016740//GO:0097159//GO:0003677//GO:0016772//GO:0034062//GO:0003674//GO:0003899//GO:0016779//GO:0005488	catalytic activity//nucleic acid binding//transferase activity//organic cyclic compound binding//DNA binding//transferase activity, transferring phosphorus-containing groups//RNA polymerase activity//molecular_function//DNA-directed RNA polymerase activity//nucleotidyltransferase activity//binding	GO:0043233//GO:0000428//GO:0043234//GO:0055029//GO:0044422//GO:0031974//GO:0032991//GO:0044446//GO:0005665//GO:0044451//GO:0043227//GO:0005654//GO:0005622//GO:0043231//GO:0031981//GO:0043229//GO:0005623//GO:0005575//GO:0044424//GO:0030880//GO:0016591//GO:0043226//GO:0044464//GO:0005634//GO:0044428//GO:0070013	organelle lumen//DNA-directed RNA polymerase complex//protein complex//nuclear DNA-directed RNA polymerase complex//organelle part//membrane-enclosed lumen//macromolecular complex//intracellular organelle part//DNA-directed RNA polymerase II, core complex//nucleoplasm part//membrane-bounded organelle//nucleoplasm//intracellular//intracellular membrane-bounded organelle//nuclear lumen//intracellul…
203	BnaC08g11070D	qPD.C8-2	16446233	16446811	468
204	BnaC08g11080D	qPD.C8-2	16492957	16494025	558	--	--	GO:0003674//GO:0003824	molecular_function//catalytic activity	--	--
205	BnaC08g11090D	qPD.C8-2	16499530	16500912	948
206	BnaC08g11100D	qPD.C8-2	16526857	16528261	675
207	BnaC08g11110D	qPD.C8-2	16539941	16540885	783	-//-	GO:0044267//GO:0010467//GO:0044260//GO:0009987//GO:0044238//GO:0009058//GO:0009059//GO:0044249//GO:0034645//GO:0006412//GO:0043170//GO:0006413//GO:0008150//GO:0008152//GO:0071704//GO:0019538//GO:0044237	cellular protein metabolic process//gene expression//cellular macromolecule metabolic process//cellular process//primary metabolic process//biosynthetic process//macromolecule biosynthetic process//cellular biosynthetic process//cellular macromolecule biosynthetic process//translation//macromolecule metabolic process//translational initiation//biological_process//metabolic process//organic substa…	GO:0097159//GO:0003676//GO:0003723//GO:0008135//GO:0003674//GO:0005515//GO:0005488//GO:0003743	organic cyclic compound binding//nucleic acid binding//RNA binding//translation factor activity, nucleic acid binding//molecular_function//protein binding//binding//translation initiation factor activity	--	--
208	BnaC08g11120D	qPD.C8-2	16541473	16543111	1308	GO:0046132//GO:0009218//GO:0009119//GO:0006139//GO:0006221//GO:0009259//GO:0034641//GO:0009206//GO:0016310//GO:0044237//GO:0009165//GO:0006796//GO:0009144//GO:0009141//GO:0009201//GO:0009220//GO:0009132//GO:0046131//GO:0090407//GO:0009117//GO:0009150//GO:0006183//GO:0072521//GO:0006163//GO:0009142//GO:0008150//GO:0006725//GO:0071704//GO:0006165//GO:0008152//GO:0034654//GO:0046134//GO:0019693//GO:…	pyrimidine ribonucleoside biosynthetic process//pyrimidine ribonucleotide metabolic process//ribonucleoside metabolic process//nucleobase-containing compound metabolic process//pyrimidine nucleotide biosynthetic process//ribonucleotide metabolic process//cellular nitrogen compound metabolic process//purine ribonucleoside triphosphate biosynthetic process//phosphorylation//cellular metabolic proce…	GO:0043168//GO:0016301//GO:0005488//GO:0000166//GO:0032550//GO:0001883//GO:0043167//GO:0004550//GO:0016776//GO:0032555//GO:0001882//GO:0003674//GO:0019205//GO:0005524//GO:0030554//GO:0032559//GO:0016740//GO:0003676//GO:0017076//GO:0032549//GO:0003824//GO:0016772//GO:0003677//GO:0032553//GO:0035639//GO:0097159	anion binding//kinase activity//binding//nucleotide binding//purine ribonucleoside binding//purine nucleoside binding//ion binding//nucleoside diphosphate kinase activity//phosphotransferase activity, phosphate group as acceptor//purine ribonucleotide binding//nucleoside binding//molecular_function//nucleobase-containing compound kinase activity//ATP binding//adenyl nucleotide binding//adenyl rib…	--	--
209	BnaC08g11130D	qPD.C8-2	16555123	16556636	705	GO:0071704//GO:0008152//GO:0008150//GO:0006413//GO:0043170//GO:0006412//GO:0044237//GO:0019538//GO:0009059//GO:0009058//GO:0044260//GO:0009987//GO:0044238//GO:0010467//GO:0044267//GO:0034645//GO:0044249	organic substance metabolic process//metabolic process//biological_process//translational initiation//macromolecule metabolic process//translation//cellular metabolic process//protein metabolic process//macromolecule biosynthetic process//biosynthetic process//cellular macromolecule metabolic process//cellular process//primary metabolic process//gene expression//cellular protein metabolic process…	GO:0003743//GO:0005488//GO:0003676//GO:0097159//GO:0003674//GO:0008135//GO:0003723	translation initiation factor activity//binding//nucleic acid binding//organic cyclic compound binding//molecular_function//translation factor activity, nucleic acid binding//RNA binding	GO:0005622//GO:0005623//GO:0005575//GO:0044424//GO:0044464//GO:0005737	intracellular//cell//cellular_component//intracellular part//cell part//cytoplasm
210	BnaC08g11140D	qPD.C8-2	16563776	16564921	675	--	--	GO:0005198//GO:0003674	structural molecule activity//molecular_function	--	--
211	BnaC08g11150D	qPD.C8-2	16582917	16584784	387	--	--	GO:0003674//GO:0005488//GO:0005515	molecular_function//binding//protein binding	--	--
212	BnaC08g11160D	qPD.C8-2	16586806	16587626	402	GO:0019538//GO:0044237//GO:0006412//GO:0043170//GO:0008150//GO:0071704//GO:0008152//GO:0044249//GO:0034645//GO:0044267//GO:0009058//GO:0044260//GO:0009987//GO:0044238//GO:0010467//GO:0009059	protein metabolic process//cellular metabolic process//translation//macromolecule metabolic process//biological_process//organic substance metabolic process//metabolic process//cellular biosynthetic process//cellular macromolecule biosynthetic process//cellular protein metabolic process//biosynthetic process//cellular macromolecule metabolic process//cellular process//primary metabolic process//g…	GO:0005198//GO:0003735//GO:0003674	structural molecule activity//structural constituent of ribosome//molecular_function	GO:0043226//GO:0044464//GO:0030529//GO:0005575//GO:0044424//GO:0005840//GO:0005623//GO:0044444//GO:0043229//GO:0043232//GO:0005622//GO:0032991//GO:0043228//GO:0005737	organelle//cell part//ribonucleoprotein complex//cellular_component//intracellular part//ribosome//cell//cytoplasmic part//intracellular organelle//intracellular non-membrane-bounded organelle//intracellular//macromolecular complex//non-membrane-bounded organelle//cytoplasm
213	BnaC08g11170D	qPD.C8-2	16609050	16609443	294
214	BnaC08g11180D	qPD.C8-2	16610274	16613573	1734
215	BnaC08g11190D	qPD.C8-2	16617617	16618653	843	GO:0006810//GO:0051234//GO:0055085//GO:0051179//GO:0009987//GO:0044238//GO:0006629//GO:0051704//GO:0009405//GO:0008150//GO:0006811//GO:0008152//GO:0071704	transport//establishment of localization//transmembrane transport//localization//cellular process//primary metabolic process//lipid metabolic process//multi-organism process//pathogenesis//biological_process//ion transport//metabolic process//organic substance metabolic process	GO:0046872//GO:0005509//GO:0022857//GO:0022803//GO:0003674//GO:0005488//GO:0005216//GO:0015075//GO:0043169//GO:0022892//GO:0005215//GO:0043167//GO:0015267//GO:0022838//GO:0022891	metal ion binding//calcium ion binding//transmembrane transporter activity//passive transmembrane transporter activity//molecular_function//binding//ion channel activity//ion transmembrane transporter activity//cation binding//substrate-specific transporter activity//transporter activity//ion binding//channel activity//substrate-specific channel activity//substrate-specific transmembrane transpor…	GO:0016021//GO:0031224//GO:0044425//GO:0016020//GO:0005575	integral to membrane//intrinsic to membrane//membrane part//membrane//cellular_component
216	BnaC08g11200D	qPD.C8-2	16631952	16633239	405	--	--	--	--	GO:0005575//GO:0044425//GO:0016020//GO:0031224//GO:0016021	cellular_component//membrane part//membrane//intrinsic to membrane//integral to membrane
217	BnaC08g11210D	qPD.C8-2	16633353	16633439	87
218	BnaC08g11220D	qPD.C8-2	16634769	16635338	273
219	BnaC08g11230D	qPD.C8-2	16639924	16640569	300
220	BnaC08g11240D	qPD.C8-2	16682162	16683320	885	gnl|BL_ORD_ID|499622 sp|Q8VWJ2|WRK28_ARATH Probable WRKY transcription factor 28 OS=Arabidopsis thaliana GN=WRKY28 PE=2 SV=1//4.94852e-144	GO:0044249//GO:0046483//GO:0034645//GO:0044271//GO:2000112//GO:0050794//GO:0060255//GO:2001141//GO:0031326//GO:0080090//GO:0016070//GO:0009059//GO:0006807//GO:0018130//GO:0010556//GO:0051171//GO:0010467//GO:0032774//GO:0065007//GO:0009058//GO:0044260//GO:0009987//GO:0044238//GO:0006139//GO:0050789//GO:0044237//GO:0034641//GO:0019219//GO:0006351//GO:0010468//GO:0008150//GO:0009889//GO:0019222//GO:…	cellular biosynthetic process//heterocycle metabolic process//cellular macromolecule biosynthetic process//cellular nitrogen compound biosynthetic process//regulation of cellular macromolecule biosynthetic process//regulation of cellular process//regulation of macromolecule metabolic process//regulation of RNA biosynthetic process//regulation of cellular biosynthetic process//regulation of primar…	GO:0003674//GO:0003676//GO:0097159//GO:0003677//GO:0043565//GO:0003700//GO:0005488//GO:0001071	molecular_function//nucleic acid binding//organic cyclic compound binding//DNA binding//sequence-specific DNA binding//sequence-specific DNA binding transcription factor activity//binding//nucleic acid binding transcription factor activity	--	--
221	BnaC08g11250D	qPD.C8-2	16693543	16694859	1188	GO:0009199//GO:0044281//GO:0009152//GO:0018130//GO:0034220//GO:0042455//GO:0006164//GO:0006807//GO:0006812//GO:0009058//GO:0044238//GO:0009987//GO:0046128//GO:0019637//GO:0009116//GO:0009145//GO:0006793//GO:0044271//GO:0051179//GO:0042278//GO:0046483//GO:0055085//GO:0044249//GO:0009205//GO:0015992//GO:0046034//GO:0072522//GO:0051234//GO:0055086//GO:0006810//GO:0042451//GO:0006753//GO:0046390//GO:…	ribonucleoside triphosphate metabolic process//small molecule metabolic process//purine ribonucleotide biosynthetic process//heterocycle biosynthetic process//ion transmembrane transport//ribonucleoside biosynthetic process//purine nucleotide biosynthetic process//nitrogen compound metabolic process//cation transport//biosynthetic process//primary metabolic process//cellular process//purine ribon…	GO:0003674//GO:0022857//GO:0008324//GO:0022890//GO:0022891//GO:0015078//GO:0005215//GO:0015077//GO:0022892//GO:0015075	molecular_function//transmembrane transporter activity//cation transmembrane transporter activity//inorganic cation transmembrane transporter activity//substrate-specific transmembrane transporter activity//hydrogen ion transmembrane transporter activity//transporter activity//monovalent inorganic cation transmembrane transporter activity//substrate-specific transporter activity//ion transmembran…	GO:0043234//GO:0031975//GO:0044422//GO:0016469//GO:0005737//GO:0019866//GO:0005740//GO:0044446//GO:0032991//GO:0005743//GO:0044429//GO:0043227//GO:0031966//GO:0000276//GO:0031967//GO:0005622//GO:0043231//GO:0044455//GO:0044444//GO:0031090//GO:0043229//GO:0005753//GO:0005623//GO:0005575//GO:0005739//GO:0044424//GO:0045263//GO:0045259//GO:0033177//GO:0016020//GO:0044425//GO:0044464//GO:0043226	protein complex//envelope//organelle part//proton-transporting two-sector ATPase complex//cytoplasm//organelle inner membrane//mitochondrial envelope//intracellular organelle part//macromolecular complex//mitochondrial inner membrane//mitochondrial part//membrane-bounded organelle//mitochondrial membrane//mitochondrial proton-transporting ATP synthase complex, coupling factor F(o)//organelle enve…
222	BnaC08g11260D	qPD.C8-2	16703593	16703955	363
223	BnaC08g11270D	qPD.C8-2	16707607	16708922	1176	--	--	--	--	GO:0016020//GO:0005575	membrane//cellular_component
224	BnaC08g11280D	qPD.C8-2	16711450	16712229	231
225	BnaC08g11290D	qPD.C8-2	16716738	16718050	1173	--	--	--	--	GO:0005575//GO:0016020	cellular_component//membrane
226	BnaC08g11300D	qPD.C8-2	16724566	16725872	936	GO:0071702//GO:0008150//GO:0008643//GO:0051234//GO:0006810//GO:0051179	organic substance transport//biological_process//carbohydrate transport//establishment of localization//transport//localization	GO:0022892//GO:0015075//GO:0005351//GO:0005215//GO:0022804//GO:0015293//GO:0008324//GO:0022891//GO:0005402//GO:0022857//GO:0015295//GO:0015144//GO:0015291//GO:0003674//GO:0051119//GO:0015294	substrate-specific transporter activity//ion transmembrane transporter activity//sugar:hydrogen symporter activity//transporter activity//active transmembrane transporter activity//symporter activity//cation transmembrane transporter activity//substrate-specific transmembrane transporter activity//cation:sugar symporter activity//transmembrane transporter activity//solute:hydrogen symporter activ…	GO:0044431//GO:0044425//GO:0016020//GO:0000139//GO:0031224//GO:0044464//GO:0043226//GO:0005623//GO:0005794//GO:0044424//GO:0005575//GO:0012505//GO:0043229//GO:0031090//GO:0044444//GO:0005622//GO:0043231//GO:0043227//GO:0044446//GO:0044422//GO:0005737//GO:0016021	Golgi apparatus part//membrane part//membrane//Golgi membrane//intrinsic to membrane//cell part//organelle//cell//Golgi apparatus//intracellular part//cellular_component//endomembrane system//intracellular organelle//organelle membrane//cytoplasmic part//intracellular//intracellular membrane-bounded organelle//membrane-bounded organelle//intracellular organelle part//organelle part//cytoplasm//in…
227	BnaC08g11310D	qPD.C8-2	16726136	16726570	261
228	BnaC08g11320D	qPD.C8-2	16727008	16731722	3063	GO:0008150//GO:0008152//GO:0009058	biological_process//metabolic process//biosynthetic process	--	--	--	--
229	BnaC08g11330D	qPD.C8-2	16732061	16732195	135
230	BnaC08g11340D	qPD.C8-2	16732518	16734899	663	GO:0008150//GO:0008152//GO:0071704//GO:0043170//GO:0019538//GO:0044237//GO:0016310//GO:0006796//GO:0043412//GO:0006793//GO:0044267//GO:0009987//GO:0044238//GO:0044260//GO:0006464//GO:0006468	biological_process//metabolic process//organic substance metabolic process//macromolecule metabolic process//protein metabolic process//cellular metabolic process//phosphorylation//phosphate-containing compound metabolic process//macromolecule modification//phosphorus metabolic process//cellular protein metabolic process//cellular process//primary metabolic process//cellular macromolecule metabol…	GO:0032550//GO:0000166//GO:0004672//GO:0001883//GO:0043167//GO:0016787//GO:0015926//GO:0016301//GO:0016798//GO:0043168//GO:0005488//GO:0004564//GO:0004558//GO:0017076//GO:0016740//GO:0003824//GO:0032549//GO:0016772//GO:0035639//GO:0097159//GO:0032553//GO:0016773//GO:0001882//GO:0032555//GO:0004553//GO:0004575//GO:0005524//GO:0003674//GO:0030554//GO:0032559	purine ribonucleoside binding//nucleotide binding//protein kinase activity//purine nucleoside binding//ion binding//hydrolase activity//glucosidase activity//kinase activity//hydrolase activity, acting on glycosyl bonds//anion binding//binding//beta-fructofuranosidase activity//alpha-glucosidase activity//purine nucleotide binding//transferase activity//catalytic activity//ribonucleoside binding/…	--	--
231	BnaC08g11350D	qPD.C8-2	16746457	16747425	840	GO:0043412//GO:0006793//GO:0044267//GO:0009987//GO:0044238//GO:0044260//GO:0006464//GO:0006468//GO:0008150//GO:0008152//GO:0071704//GO:0043170//GO:0019538//GO:0016310//GO:0044237//GO:0006796	macromolecule modification//phosphorus metabolic process//cellular protein metabolic process//cellular process//primary metabolic process//cellular macromolecule metabolic process//protein modification process//protein phosphorylation//biological_process//metabolic process//organic substance metabolic process//macromolecule metabolic process//protein metabolic process//phosphorylation//cellular m…	GO:0017076//GO:0016740//GO:0032549//GO:0003824//GO:0016772//GO:0035639//GO:0097159//GO:0032553//GO:0001882//GO:0032555//GO:0016773//GO:0005524//GO:0003674//GO:0030554//GO:0032559//GO:0000166//GO:0032550//GO:0004672//GO:0001883//GO:0043167//GO:0016301//GO:0043168//GO:0005488	purine nucleotide binding//transferase activity//ribonucleoside binding//catalytic activity//transferase activity, transferring phosphorus-containing groups//purine ribonucleoside triphosphate binding//organic cyclic compound binding//ribonucleotide binding//nucleoside binding//purine ribonucleotide binding//phosphotransferase activity, alcohol group as acceptor//ATP binding//molecular_function//…	--	--
232	BnaC08g11360D	qPD.C8-2	16767492	16767868	126
233	BnaC08g11370D	qPD.C8-2	16803461	16803811	351
234	BnaC08g11380D	qPD.C8-2	16803879	16806529	927
235	BnaC08g11390D	qPD.C8-2	16815993	16816307	315	--	--	--	--	GO:0005737//GO:0005783//GO:0016021//GO:0043227//GO:0043229//GO:0044444//GO:0005622//GO:0043231//GO:0031224//GO:0043226//GO:0044464//GO:0016020//GO:0044425//GO:0044424//GO:0005575//GO:0005623	cytoplasm//endoplasmic reticulum//integral to membrane//membrane-bounded organelle//intracellular organelle//cytoplasmic part//intracellular//intracellular membrane-bounded organelle//intrinsic to membrane//organelle//cell part//membrane//membrane part//intracellular part//cellular_component//cell
236	BnaC08g11400D	qPD.C8-2	16828607	16832095	2352	GO:0044260//GO:0044238//GO:0009987//GO:0006457//GO:0044267//GO:0006950//GO:0008152//GO:0071704//GO:0008150//GO:0043170//GO:0044237//GO:0019538//GO:0050896	cellular macromolecule metabolic process//primary metabolic process//cellular process//protein folding//cellular protein metabolic process//response to stress//metabolic process//organic substance metabolic process//biological_process//macromolecule metabolic process//cellular metabolic process//protein metabolic process//response to stimulus	GO:0032549//GO:0017076//GO:0051082//GO:0032553//GO:0035639//GO:0097159//GO:0005524//GO:0003674//GO:0001882//GO:0032555//GO:0032559//GO:0030554//GO:0001883//GO:0000166//GO:0032550//GO:0005515//GO:0043167//GO:0043168//GO:0005488	ribonucleoside binding//purine nucleotide binding//unfolded protein binding//ribonucleotide binding//purine ribonucleoside triphosphate binding//organic cyclic compound binding//ATP binding//molecular_function//nucleoside binding//purine ribonucleotide binding//adenyl ribonucleotide binding//adenyl nucleotide binding//purine nucleoside binding//nucleotide binding//purine ribonucleoside binding//p…	GO:0005783//GO:0005737//GO:0043227//GO:0043231//GO:0005622//GO:0043229//GO:0044444//GO:0005623//GO:0044424//GO:0005575//GO:0043226//GO:0044464	endoplasmic reticulum//cytoplasm//membrane-bounded organelle//intracellular membrane-bounded organelle//intracellular//intracellular organelle//cytoplasmic part//cell//intracellular part//cellular_component//organelle//cell part
237	BnaC08g11410D	qPD.C8-2	16833948	16835189	1173	GO:0044237//GO:0008150//GO:0008152//GO:0009987	cellular metabolic process//biological_process//metabolic process//cellular process	GO:0005488//GO:0048037//GO:0050662//GO:0003674//GO:0003824	binding//cofactor binding//coenzyme binding//molecular_function//catalytic activity	--	--
238	BnaC08g11420D	qPD.C8-2	16836040	16836526	276	GO:0006528//GO:0016053//GO:0009066//GO:0008652//GO:0044249//GO:0044271//GO:0044238//GO:0009987//GO:0009058//GO:0006082//GO:0006526//GO:0006807//GO:0006525//GO:0043436//GO:0044281//GO:0044283//GO:0009064//GO:0006520//GO:0046394//GO:0034641//GO:0044237//GO:0043604//GO:0009067//GO:0043603//GO:0009084//GO:0019752//GO:0006529//GO:0008150//GO:0071704//GO:0008152	asparagine metabolic process//organic acid biosynthetic process//aspartate family amino acid metabolic process//cellular amino acid biosynthetic process//cellular biosynthetic process//cellular nitrogen compound biosynthetic process//primary metabolic process//cellular process//biosynthetic process//organic acid metabolic process//arginine biosynthetic process//nitrogen compound metabolic process…	GO:0030554//GO:0032559//GO:0004055//GO:0032555//GO:0001882//GO:0004066//GO:0016884//GO:0003674//GO:0005524//GO:0016879//GO:0032553//GO:0097159//GO:0035639//GO:0017076//GO:0032549//GO:0003824//GO:0005488//GO:0016874//GO:0043168//GO:0043167//GO:0000166//GO:0032550//GO:0001883	adenyl nucleotide binding//adenyl ribonucleotide binding//argininosuccinate synthase activity//purine ribonucleotide binding//nucleoside binding//asparagine synthase (glutamine-hydrolyzing) activity//carbon-nitrogen ligase activity, with glutamine as amido-N-donor//molecular_function//ATP binding//ligase activity, forming carbon-nitrogen bonds//ribonucleotide binding//organic cyclic compound bind…	--	--
239	BnaC08g11430D	qPD.C8-2	16837377	16837600	78
240	BnaC08g11440D	qPD.C8-2	16837653	16840408	1866	GO:0048856//GO:0032989//GO:0044238//GO:0009987//GO:0009653//GO:0048869//GO:0071840//GO:0000902//GO:0005975//GO:0071704//GO:0008152//GO:0008150//GO:0032502//GO:0016043	anatomical structure development//cellular component morphogenesis//primary metabolic process//cellular process//anatomical structure morphogenesis//cellular developmental process//cellular component organization or biogenesis//cell morphogenesis//carbohydrate metabolic process//organic substance metabolic process//metabolic process//biological_process//developmental process//cellular component o…	GO:0003824//GO:0016740//GO:0016772//GO:0003674//GO:0016773//GO:0016787	catalytic activity//transferase activity//transferase activity, transferring phosphorus-containing groups//molecular_function//phosphotransferase activity, alcohol group as acceptor//hydrolase activity	GO:0016021//GO:0005575//GO:0044425//GO:0016020//GO:0031224	integral to membrane//cellular_component//membrane part//membrane//intrinsic to membrane
241	BnaC08g11450D	qPD.C8-2	16841218	16843110	852
242	BnaC08g11460D	qPD.C8-2	16845071	16849516	2868	GO:0050794//GO:0051716//GO:0007154//GO:0023052//GO:0065007//GO:0009987//GO:0050789//GO:0050896//GO:0007165//GO:0008150	regulation of cellular process//cellular response to stimulus//cell communication//signaling//biological regulation//cellular process//regulation of biological process//response to stimulus//signal transduction//biological_process	GO:0003674//GO:0005524//GO:0032555//GO:0001882//GO:0003723//GO:0017111//GO:0032559//GO:0030554//GO:0003824//GO:0032549//GO:0003676//GO:0043531//GO:0017076//GO:0035639//GO:0097159//GO:0032553//GO:0016887//GO:0043168//GO:0016817//GO:0004386//GO:0016462//GO:0005488//GO:0003724//GO:0001883//GO:0032550//GO:0000166//GO:0016787//GO:0005515//GO:0016818//GO:0043167	molecular_function//ATP binding//purine ribonucleotide binding//nucleoside binding//RNA binding//nucleoside-triphosphatase activity//adenyl ribonucleotide binding//adenyl nucleotide binding//catalytic activity//ribonucleoside binding//nucleic acid binding//ADP binding//purine nucleotide binding//purine ribonucleoside triphosphate binding//organic cyclic compound binding//ribonucleotide binding//A…	--	--
243	BnaC08g11470D	qPD.C8-2	16850128	16850470	288
244	BnaC08g11480D	qPD.C8-2	16851479	16852982	1437	--	--	GO:0046914//GO:0043167//GO:0005488//GO:0043169//GO:0003676//GO:0097159//GO:0008270//GO:0003674//GO:0046872	transition metal ion binding//ion binding//binding//cation binding//nucleic acid binding//organic cyclic compound binding//zinc ion binding//molecular_function//metal ion binding	--	--
245	BnaC08g11490D	qPD.C8-2	16861048	16861758	672
246	BnaC08g11500D	qPD.C8-2	16865701	16866948	720
247	BnaC08g11510D	qPD.C8-2	16869537	16876529	4878	GO:0050789//GO:0006139//GO:0044237//GO:0034641//GO:0033554//GO:0050896//GO:0008150//GO:0007165//GO:0006950//GO:0008152//GO:0006310//GO:0006725//GO:0071704//GO:0090304//GO:0035556//GO:0043170//GO:0051716//GO:0046483//GO:0006259//GO:0050794//GO:0006974//GO:0023052//GO:0006807//GO:0007154//GO:0006281//GO:0007264//GO:0044260//GO:0044238//GO:0009987//GO:0065007	regulation of biological process//nucleobase-containing compound metabolic process//cellular metabolic process//cellular nitrogen compound metabolic process//cellular response to stress//response to stimulus//biological_process//signal transduction//response to stress//metabolic process//DNA recombination//cellular aromatic compound metabolic process//organic substance metabolic process//nucleic …	GO:0032561//GO:0016817//GO:0043168//GO:0005488//GO:0004386//GO:0016462//GO:0043169//GO:0000166//GO:0019001//GO:0032550//GO:0001883//GO:0003724//GO:0003678//GO:0043167//GO:0016818//GO:0005515//GO:0016787//GO:0032555//GO:0001882//GO:0005524//GO:0003674//GO:0046872//GO:0030554//GO:0005525//GO:0032559//GO:0017111//GO:0003723//GO:0017076//GO:0043531//GO:0003676//GO:0032549//GO:0003824//GO:0009378//GO:…	guanyl ribonucleotide binding//hydrolase activity, acting on acid anhydrides//anion binding//binding//helicase activity//pyrophosphatase activity//cation binding//nucleotide binding//guanyl nucleotide binding//purine ribonucleoside binding//purine nucleoside binding//RNA helicase activity//DNA helicase activity//ion binding//hydrolase activity, acting on acid anhydrides, in phosphorus-containing …	GO:0005575//GO:0005623//GO:0044464//GO:0005622	cellular_component//cell//cell part//intracellular
248	BnaC08g11520D	qPD.C8-2	16886915	16887826	471
249	BnaC08g11530D	qPD.C8-2	16887894	16888453	276	--	--	GO:0005488//GO:0003674//GO:0003682	binding//molecular_function//chromatin binding	--	--
250	BnaC08g11540D	qPD.C8-2	16888606	16892090	633
251	BnaC08g11550D	qPD.C8-2	16892395	16893153	480
252	BnaC08g11560D	qPD.C8-2	16893229	16893291	63
253	BnaC08g11570D	qPD.C8-2	16893928	16896369	1491
254	BnaC08g11580D	qPD.C8-2	16908612	16910003	1392	gnl|BL_ORD_ID|428465 sp|O23530|SNC1_ARATH Protein SUPPRESSOR OF npr1-1, CONSTITUTIVE 1 OS=Arabidopsis thaliana GN=SNC1 PE=1 SV=3//2.29411e-18	--	--	GO:0003674//GO:0005515//GO:0005488	molecular_function//protein binding//binding	--	--
255	BnaC08g11590D	qPD.C8-2	16910131	16911674	744	gnl|BL_ORD_ID|519272 sp|O82500|Y4117_ARATH Putative disease resistance protein At4g11170 OS=Arabidopsis thaliana GN=At4g11170 PE=2 SV=1//1.15643e-36	GO:0006807//GO:0006974//GO:0044260//GO:0044238//GO:0009987//GO:0006281//GO:0046483//GO:0051716//GO:0006259//GO:0008150//GO:0006725//GO:0071704//GO:0006950//GO:0006310//GO:0008152//GO:0090304//GO:0043170//GO:0006139//GO:0034641//GO:0044237//GO:0033554//GO:0050896	nitrogen compound metabolic process//response to DNA damage stimulus//cellular macromolecule metabolic process//primary metabolic process//cellular process//DNA repair//heterocycle metabolic process//cellular response to stimulus//DNA metabolic process//biological_process//cellular aromatic compound metabolic process//organic substance metabolic process//response to stress//DNA recombination//met…	GO:0043531//GO:0003676//GO:0017076//GO:0032549//GO:0009378//GO:0003824//GO:0016887//GO:0032553//GO:0097159//GO:0035639//GO:0032555//GO:0001882//GO:0003674//GO:0005524//GO:0030554//GO:0017111//GO:0003723//GO:0032559//GO:0000166//GO:0032550//GO:0003724//GO:0001883//GO:0003678//GO:0043167//GO:0016818//GO:0016787//GO:0043168//GO:0016817//GO:0005488//GO:0016462//GO:0004386	ADP binding//nucleic acid binding//purine nucleotide binding//ribonucleoside binding//four-way junction helicase activity//catalytic activity//ATPase activity//ribonucleotide binding//organic cyclic compound binding//purine ribonucleoside triphosphate binding//purine ribonucleotide binding//nucleoside binding//molecular_function//ATP binding//adenyl nucleotide binding//nucleoside-triphosphatase a…	--	--
256	BnaC08g11600D	qPD.C8-2	16916687	16917569	663	gnl|BL_ORD_ID|428465 sp|O23530|SNC1_ARATH Protein SUPPRESSOR OF npr1-1, CONSTITUTIVE 1 OS=Arabidopsis thaliana GN=SNC1 PE=1 SV=3//1.28685e-51	GO:0050896//GO:0050789//GO:0007165//GO:0008150//GO:0050794//GO:0051716//GO:0009987//GO:0065007//GO:0007154//GO:0023052	response to stimulus//regulation of biological process//signal transduction//biological_process//regulation of cellular process//cellular response to stimulus//cellular process//biological regulation//cell communication//signaling	GO:0008083//GO:0005488//GO:0005515//GO:0005125//GO:0003674//GO:0005102	growth factor activity//binding//protein binding//cytokine activity//molecular_function//receptor binding	GO:0044425//GO:0016020//GO:0031224//GO:0005575//GO:0016021	membrane part//membrane//intrinsic to membrane//cellular_component//integral to membrane
257	BnaC08g11610D	qPD.C8-2	16923199	16927610	525
258	BnaC08g11620D	qPD.C8-2	16928839	16931840	1824
259	BnaC08g11630D	qPD.C8-2	16936078	16936743	666	GO:0008150//GO:0051704//GO:0009987//GO:0000746	biological_process//multi-organism process//cellular process//conjugation	GO:0043167//GO:0003678//GO:0016787//GO:0016818//GO:0032550//GO:0000166//GO:0001883//GO:0005488//GO:0016462//GO:0004386//GO:0016817//GO:0043168//GO:0032553//GO:0097159//GO:0035639//GO:0003677//GO:0017076//GO:0003676//GO:0003824//GO:0032549//GO:0030554//GO:0032559//GO:0017111//GO:0001882//GO:0032555//GO:0005524//GO:0003674//GO:0045735	ion binding//DNA helicase activity//hydrolase activity//hydrolase activity, acting on acid anhydrides, in phosphorus-containing anhydrides//purine ribonucleoside binding//nucleotide binding//purine nucleoside binding//binding//pyrophosphatase activity//helicase activity//hydrolase activity, acting on acid anhydrides//anion binding//ribonucleotide binding//organic cyclic compound binding//purine r…	--	--
260	BnaC08g11640D	qPD.C8-2	16937192	16938102	450
261	BnaC08g11650D	qPD.C8-2	16938359	16939727	708	--	--	GO:0003674//GO:0003824//GO:0016787	molecular_function//catalytic activity//hydrolase activity	--	--
262	BnaC08g11660D	qPD.C8-2	16970522	16971560	321	GO:0009059//GO:0006807//GO:0018130//GO:0032774//GO:0010467//GO:0000103//GO:0009058//GO:0006352//GO:0044260//GO:0044238//GO:0009987//GO:0044249//GO:0046483//GO:0034645//GO:0044271//GO:0006790//GO:0016070//GO:0008150//GO:0008152//GO:0006367//GO:0071704//GO:0006725//GO:0090304//GO:0034654//GO:0019438//GO:0043170//GO:0006139//GO:0044237//GO:0034641//GO:0006351//GO:0006366	macromolecule biosynthetic process//nitrogen compound metabolic process//heterocycle biosynthetic process//RNA biosynthetic process//gene expression//sulfate assimilation//biosynthetic process//transcription initiation, DNA-dependent//cellular macromolecule metabolic process//primary metabolic process//cellular process//cellular biosynthetic process//heterocycle metabolic process//cellular macrom…	GO:0017076//GO:0016740//GO:0003824//GO:0032549//GO:0016772//GO:0032553//GO:0097159//GO:0035639//GO:0016773//GO:0032555//GO:0001882//GO:0005524//GO:0003674//GO:0030554//GO:0032559//GO:0032550//GO:0000166//GO:0004020//GO:0001883//GO:0043167//GO:0016301//GO:0043168//GO:0005488	purine nucleotide binding//transferase activity//catalytic activity//ribonucleoside binding//transferase activity, transferring phosphorus-containing groups//ribonucleotide binding//organic cyclic compound binding//purine ribonucleoside triphosphate binding//phosphotransferase activity, alcohol group as acceptor//purine ribonucleotide binding//nucleoside binding//ATP binding//molecular_function//…	GO:0055029//GO:0043234//GO:0000428//GO:0043233//GO:0031974//GO:0044422//GO:0044451//GO:0044446//GO:0032991//GO:0005654//GO:0043227//GO:0031981//GO:0043231//GO:0005622//GO:0043229//GO:0005575//GO:0005672//GO:0044424//GO:0005623//GO:0005667//GO:0044464//GO:0005634//GO:0043226//GO:0044428//GO:0070013//GO:0016591//GO:0030880	nuclear DNA-directed RNA polymerase complex//protein complex//DNA-directed RNA polymerase complex//organelle lumen//membrane-enclosed lumen//organelle part//nucleoplasm part//intracellular organelle part//macromolecular complex//nucleoplasm//membrane-bounded organelle//nuclear lumen//intracellular membrane-bounded organelle//intracellular//intracellular organelle//cellular_component//transcriptio…
263	BnaC08g11670D	qPD.C8-2	16972281	16975271	1371	GO:0015031//GO:0051641//GO:0071702//GO:0045184//GO:0008150//GO:0033036//GO:0051179//GO:0006810//GO:0051234//GO:0016192//GO:0006886//GO:0046907//GO:0008104//GO:0051649//GO:0070727//GO:0009987//GO:0034613	protein transport//cellular localization//organic substance transport//establishment of protein localization//biological_process//macromolecule localization//localization//transport//establishment of localization//vesicle-mediated transport//intracellular protein transport//intracellular transport//protein localization//establishment of localization in cell//cellular macromolecule localization//c…	GO:0005488//GO:0005515//GO:0003674	binding//protein binding//molecular_function	GO:0005575//GO:0044424//GO:0005623//GO:0044464//GO:0044425//GO:0016020//GO:0005622//GO:0044444//GO:0030119//GO:0048475//GO:0032991//GO:0030118//GO:0030117//GO:0043234//GO:0030131//GO:0005737	cellular_component//intracellular part//cell//cell part//membrane part//membrane//intracellular//cytoplasmic part//AP-type membrane coat adaptor complex//coated membrane//macromolecular complex//clathrin coat//membrane coat//protein complex//clathrin adaptor complex//cytoplasm
264	BnaC08g11680D	qPD.C8-2	16976501	16981991	2721	GO:0050794//GO:0051716//GO:0007154//GO:0023052//GO:0009987//GO:0065007//GO:0050789//GO:0050896//GO:0007165//GO:0008150	regulation of cellular process//cellular response to stimulus//cell communication//signaling//cellular process//biological regulation//regulation of biological process//response to stimulus//signal transduction//biological_process	--	--	--	--
265	BnaC08g11690D	qPD.C8-2	16999962	17001844	795
266	BnaC08g11700D	qPD.C8-2	17002200	17002680	198
267	BnaC08g11710D	qPD.C8-2	17003064	17004837	1206	GO:0006811//GO:0008150//GO:0006812//GO:0009987//GO:0051179//GO:0055085//GO:0051234//GO:0006810	ion transport//biological_process//cation transport//cellular process//localization//transmembrane transport//establishment of localization//transport	GO:0008324//GO:0022891//GO:0043167//GO:0046914//GO:0005215//GO:0043169//GO:0022892//GO:0015075//GO:0005488//GO:0003674//GO:0008270//GO:0022857//GO:0046872	cation transmembrane transporter activity//substrate-specific transmembrane transporter activity//ion binding//transition metal ion binding//transporter activity//cation binding//substrate-specific transporter activity//ion transmembrane transporter activity//binding//molecular_function//zinc ion binding//transmembrane transporter activity//metal ion binding	GO:0005575//GO:0044425//GO:0016020//GO:0031224//GO:0016021	cellular_component//membrane part//membrane//intrinsic to membrane//integral to membrane
268	BnaC08g11720D	qPD.C8-2	17006931	17007296	366	GO:0006807//GO:0042455//GO:0006220//GO:0044281//GO:0009173//GO:0018130//GO:0019637//GO:0009116//GO:0009156//GO:0006793//GO:0044238//GO:0009987//GO:0009058//GO:0009161//GO:0046483//GO:0072528//GO:0044249//GO:0044271//GO:0055114//GO:0006753//GO:0046390//GO:0006213//GO:0072527//GO:0055086//GO:0009130//GO:0008150//GO:0009123//GO:0009174//GO:0006725//GO:0071704//GO:0006222//GO:0008152//GO:0034654//GO:…	nitrogen compound metabolic process//ribonucleoside biosynthetic process//pyrimidine nucleotide metabolic process//small molecule metabolic process//pyrimidine ribonucleoside monophosphate metabolic process//heterocycle biosynthetic process//organophosphate metabolic process//nucleoside metabolic process//ribonucleoside monophosphate biosynthetic process//phosphorus metabolic process//primary met…	GO:0003824//GO:0004152//GO:0016627//GO:0052689//GO:0003674//GO:0016491//GO:0016635//GO:0030234//GO:0016788//GO:0016787//GO:0030599//GO:0004857	catalytic activity//dihydroorotate dehydrogenase activity//oxidoreductase activity, acting on the CH-CH group of donors//carboxylic ester hydrolase activity//molecular_function//oxidoreductase activity//oxidoreductase activity, acting on the CH-CH group of donors, quinone or related compound as acceptor//enzyme regulator activity//hydrolase activity, acting on ester bonds//hydrolase activity//pec…	--	--
269	BnaC08g11730D	qPD.C8-2	17008257	17008526	270
270	BnaC08g11740D	qPD.C8-2	17008787	17010270	729
271	BnaC08g11750D	qPD.C8-2	17014152	17014784	633	GO:0009987//GO:0044403//GO:0008150//GO:0051704//GO:0016032//GO:0044419	cellular process//symbiosis, encompassing mutualism through parasitism//biological_process//multi-organism process//viral reproduction//interspecies interaction between organisms	--	--	GO:0042025//GO:0018995//GO:0033646//GO:0033643//GO:0005576//GO:0033647//GO:0044215//GO:0044217//GO:0043657//GO:0044421//GO:0005575//GO:0043656//GO:0043245//GO:0033648//GO:0044216	host cell nucleus//host//host intracellular part//host cell part//extracellular region//host intracellular organelle//other organism//other organism part//host cell//extracellular region part//cellular_component//intracellular region of host//extraorganismal space//host intracellular membrane-bounded organelle//other organism cell
272	BnaC08g11760D	qPD.C8-2	17025522	17028432	1950	--	--	GO:0003674//GO:0008270//GO:0046872//GO:0005488//GO:0043169//GO:0046914//GO:0043167//GO:0005515	molecular_function//zinc ion binding//metal ion binding//binding//cation binding//transition metal ion binding//ion binding//protein binding	--	--
273	BnaC08g11770D	qPD.C8-2	17028801	17030102	873	--	--	GO:0003676//GO:0097159//GO:0003674//GO:0005488	nucleic acid binding//organic cyclic compound binding//molecular_function//binding	--	--
274	BnaC08g11780D	qPD.C8-2	17031497	17032915	1221
275	BnaC08g11790D	qPD.C8-2	17045244	17047951	1416	gnl|BL_ORD_ID|9096 sp|Q5M7P6|ADCK1_XENTR Uncharacterized aarF domain-containing protein kinase 1 OS=Xenopus tropicalis GN=adck1 PE=2 SV=1//2.21193e-28	--	--	GO:0032553//GO:0035639//GO:0097159//GO:0003824//GO:0032549//GO:0017076//GO:0032559//GO:0030554//GO:0005524//GO:0003674//GO:0001882//GO:0032555//GO:0043167//GO:0001883//GO:0032550//GO:0000166//GO:0005488//GO:0043168	ribonucleotide binding//purine ribonucleoside triphosphate binding//organic cyclic compound binding//catalytic activity//ribonucleoside binding//purine nucleotide binding//adenyl ribonucleotide binding//adenyl nucleotide binding//ATP binding//molecular_function//nucleoside binding//purine ribonucleotide binding//ion binding//purine nucleoside binding//purine ribonucleoside binding//nucleotide bin…	--	--
276	BnaC08g11800D	qPD.C8-2	17048383	17050787	1164	--	--	GO:0003674//GO:0005488//GO:0005515	molecular_function//binding//protein binding	--	--
277	BnaC08g11810D	qPD.C8-2	17055673	17057221	582	GO:0009084//GO:0019752//GO:0071704//GO:0008152//GO:0008150//GO:0009064//GO:0044283//GO:0046394//GO:0044237//GO:0006520//GO:0009987//GO:0044238//GO:0009058//GO:0006082//GO:0044281//GO:0006807//GO:0006526//GO:0006525//GO:0043436//GO:0016053//GO:0008652//GO:0044249	glutamine family amino acid biosynthetic process//carboxylic acid metabolic process//organic substance metabolic process//metabolic process//biological_process//glutamine family amino acid metabolic process//small molecule biosynthetic process//carboxylic acid biosynthetic process//cellular metabolic process//cellular amino acid metabolic process//cellular process//primary metabolic process//bios…	GO:0043167//GO:0001883//GO:0000166//GO:0032550//GO:0005488//GO:0043168//GO:0016874//GO:0035639//GO:0097159//GO:0032553//GO:0016879//GO:0032549//GO:0003824//GO:0017076//GO:0032559//GO:0030554//GO:0003674//GO:0005524//GO:0004055//GO:0001882//GO:0032555	ion binding//purine nucleoside binding//nucleotide binding//purine ribonucleoside binding//binding//anion binding//ligase activity//purine ribonucleoside triphosphate binding//organic cyclic compound binding//ribonucleotide binding//ligase activity, forming carbon-nitrogen bonds//ribonucleoside binding//catalytic activity//purine nucleotide binding//adenyl ribonucleotide binding//adenyl nucleotid…	--	--
278	BnaC08g11820D	qPD.C8-2	17087676	17088917	1242	--	--	GO:0003674//GO:0005488//GO:0005515	molecular_function//binding//protein binding	--	--
279	BnaC08g13960D	qPD.C8-3	18955940	18958512	1038	gnl|BL_ORD_ID|40466 sp|Q93Y32|BCAT1_ARATH Branched-chain-amino-acid aminotransferase 1, mitochondrial OS=Arabidopsis thaliana GN=BCAT1 PE=1 SV=2//0	GO:0008150//GO:0008152	biological_process//metabolic process	GO:0003824//GO:0003674	catalytic activity//molecular_function	--	--
280	BnaC08g13970D	qPD.C8-3	18960431	18962355	1134	gnl|BL_ORD_ID|40471 sp|Q9M439|BCAT2_ARATH Branched-chain-amino-acid aminotransferase 2, chloroplastic OS=Arabidopsis thaliana GN=BCAT2 PE=1 SV=1//0	GO:0008150//GO:0008152	biological_process//metabolic process	GO:0003674//GO:0003824	molecular_function//catalytic activity	--	--
281	BnaC08g13980D	qPD.C8-3	18962600	18965784	2286	--	--	--	--	GO:0016020//GO:0005575	membrane//cellular_component
282	BnaC08g13990D	qPD.C8-3	18965855	18970221	1002	GO:0034660//GO:0016070//GO:0044085//GO:0071840//GO:0046483//GO:0034470//GO:0006364//GO:0006396//GO:0010467//GO:0044238//GO:0016072//GO:0009987//GO:0044260//GO:0006807//GO:0006139//GO:0044237//GO:0034641//GO:0022613//GO:0090304//GO:0043170//GO:0008150//GO:0042254//GO:0008152//GO:0071704//GO:0006725	ncRNA metabolic process//RNA metabolic process//cellular component biogenesis//cellular component organization or biogenesis//heterocycle metabolic process//ncRNA processing//rRNA processing//RNA processing//gene expression//primary metabolic process//rRNA metabolic process//cellular process//cellular macromolecule metabolic process//nitrogen compound metabolic process//nucleobase-containing comp…	GO:0003674//GO:0016740//GO:0008168//GO:0003824//GO:0005488//GO:0016741//GO:0046983//GO:0005515	molecular_function//transferase activity//methyltransferase activity//catalytic activity//binding//transferase activity, transferring one-carbon groups//protein dimerization activity//protein binding	GO:0005737//GO:0044464//GO:0044424//GO:0005575//GO:0005623//GO:0005622	cytoplasm//cell part//intracellular part//cellular_component//cell//intracellular
283	BnaC08g14000D	qPD.C8-3	18984246	18984368	123
284	BnaC08g14010D	qPD.C8-3	18984473	18984721	249
285	BnaC08g14020D	qPD.C8-3	18986387	18987544	1158
286	BnaC08g14030D	qPD.C8-3	18988207	18991104	2898	GO:0046483//GO:0044249//GO:2000112//GO:0044271//GO:0050794//GO:0034645//GO:2001141//GO:0060255//GO:0016070//GO:0080090//GO:0031326//GO:0009059//GO:0006807//GO:0010556//GO:0018130//GO:0051171//GO:0065007//GO:0009058//GO:0044238//GO:0009987//GO:0044260//GO:0032774//GO:0010467//GO:0006139//GO:0050789//GO:0034641//GO:0019219//GO:0044237//GO:0006351//GO:0010468//GO:0031323//GO:0019222//GO:0009889//GO:…	heterocycle metabolic process//cellular biosynthetic process//regulation of cellular macromolecule biosynthetic process//cellular nitrogen compound biosynthetic process//regulation of cellular process//cellular macromolecule biosynthetic process//regulation of RNA biosynthetic process//regulation of macromolecule metabolic process//RNA metabolic process//regulation of primary metabolic process//r…	GO:0003674//GO:0008270//GO:0046872//GO:0003700//GO:0005488//GO:0043169//GO:0046914//GO:0043167//GO:0001071	molecular_function//zinc ion binding//metal ion binding//sequence-specific DNA binding transcription factor activity//binding//cation binding//transition metal ion binding//ion binding//nucleic acid binding transcription factor activity	GO:0043227//GO:0005575//GO:0044424//GO:0005623//GO:0005634//GO:0044464//GO:0043226//GO:0005622//GO:0043231//GO:0043229	membrane-bounded organelle//cellular_component//intracellular part//cell//nucleus//cell part//organelle//intracellular//intracellular membrane-bounded organelle//intracellular organelle
287	BnaC08g14040D	qPD.C8-3	18991173	18991527	255
288	BnaC08g14050D	qPD.C8-3	19004297	19008072	2289
289	BnaC08g14060D	qPD.C8-3	19008534	19008751	177
290	BnaC08g14070D	qPD.C8-3	19008828	19009082	255
291	BnaC08g14080D	qPD.C8-3	19010515	19014353	1899	-//-	GO:0071704//GO:0008152//GO:0008150//GO:0043170//GO:0006508//GO:0019538//GO:0016043//GO:0006996//GO:0044238//GO:0009987//GO:0007005//GO:0071840	organic substance metabolic process//metabolic process//biological_process//macromolecule metabolic process//proteolysis//protein metabolic process//cellular component organization//organelle organization//primary metabolic process//cellular process//mitochondrion organization//cellular component organization or biogenesis	GO:0070011//GO:0016787//GO:0043167//GO:0008233//GO:0008234//GO:0043169//GO:0005488//GO:0003824//GO:0003674//GO:0046872	peptidase activity, acting on L-amino acid peptides//hydrolase activity//ion binding//peptidase activity//cysteine-type peptidase activity//cation binding//binding//catalytic activity//molecular_function//metal ion binding	GO:0005622//GO:0043231//GO:0044455//GO:0043229//GO:0044444//GO:0031090//GO:0031300//GO:0005623//GO:0005739//GO:0044424//GO:0005575//GO:0032592//GO:0016020//GO:0044425//GO:0031301//GO:0031224//GO:0043226//GO:0044464//GO:0016021//GO:0031975//GO:0044422//GO:0031304//GO:0031305//GO:0005737//GO:0019866//GO:0044446//GO:0005740//GO:0005743//GO:0044429//GO:0043227//GO:0031966//GO:0031967	intracellular//intracellular membrane-bounded organelle//mitochondrial membrane part//intracellular organelle//cytoplasmic part//organelle membrane//intrinsic to organelle membrane//cell//mitochondrion//intracellular part//cellular_component//integral to mitochondrial membrane//membrane//membrane part//integral to organelle membrane//intrinsic to membrane//organelle//cell part//integral to membra…
292	BnaC08g14090D	qPD.C8-3	19017485	19018901	1023	GO:0050789//GO:0050896//GO:0007165//GO:0008150//GO:0035556//GO:0051716//GO:0050794//GO:0023052//GO:0007154//GO:0065007//GO:0009987	regulation of biological process//response to stimulus//signal transduction//biological_process//intracellular signal transduction//cellular response to stimulus//regulation of cellular process//signaling//cell communication//biological regulation//cellular process	--	--	--	--
293	BnaC08g14100D	qPD.C8-3	19019996	19020496	501
294	BnaC08g14110D	qPD.C8-3	19021924	19023012	570	gnl|BL_ORD_ID|499300 sp|Q94JX5|WLIM1_ARATH LIM domain-containing protein WLIM1 OS=Arabidopsis thaliana GN=WLIM1 PE=1 SV=1//6.08337e-130	--	--	GO:0043167//GO:0046914//GO:0005488//GO:0043169//GO:0046872//GO:0008270//GO:0003674	ion binding//transition metal ion binding//binding//cation binding//metal ion binding//zinc ion binding//molecular_function	--	--
295	BnaC08g14120D	qPD.C8-3	19025414	19026055	642	GO:0051179//GO:0055085//GO:0006810//GO:0051234//GO:0034220//GO:0006812//GO:0006814//GO:0009987//GO:0030001//GO:0071436//GO:0008150//GO:0006811//GO:0035725//GO:0015672	localization//transmembrane transport//transport//establishment of localization//ion transmembrane transport//cation transport//sodium ion transport//cellular process//metal ion transport//sodium ion export//biological_process//ion transport//sodium ion transmembrane transport//monovalent inorganic cation transport	GO:0016829//GO:0008948//GO:0003674//GO:0016830//GO:0015081//GO:0022857//GO:0003824//GO:0046873//GO:0015077//GO:0005215//GO:0022892//GO:0015075//GO:0022890//GO:0016831//GO:0008324//GO:0022891	lyase activity//oxaloacetate decarboxylase activity//molecular_function//carbon-carbon lyase activity//sodium ion transmembrane transporter activity//transmembrane transporter activity//catalytic activity//metal ion transmembrane transporter activity//monovalent inorganic cation transmembrane transporter activity//transporter activity//substrate-specific transporter activity//ion transmembrane tr…	GO:0005575//GO:0016020	cellular_component//membrane
296	BnaC08g14130D	qPD.C8-3	19030447	19032912	2466	gnl|BL_ORD_ID|305003 sp|Q9SY69|PPR29_ARATH Pentatricopeptide repeat-containing protein At1g10270 OS=Arabidopsis thaliana GN=GRP23 PE=1 SV=1//0	GO:0033036//GO:0008150//GO:0045184//GO:0071702//GO:0051641//GO:0015031//GO:0046907//GO:0009987//GO:0034613//GO:0070727//GO:0051649//GO:0008104//GO:0006886//GO:0016192//GO:0051234//GO:0006810//GO:0051179	macromolecule localization//biological_process//establishment of protein localization//organic substance transport//cellular localization//protein transport//intracellular transport//cellular process//cellular protein localization//cellular macromolecule localization//establishment of localization in cell//protein localization//intracellular protein transport//vesicle-mediated transport//establis…	GO:0005515//GO:0005488//GO:0003674	protein binding//binding//molecular_function	--	--
297	BnaC08g14140D	qPD.C8-3	19033348	19035460	1173	--	--	GO:0016757//GO:0008375//GO:0016758//GO:0003824//GO:0008194//GO:0016740//GO:0003674	transferase activity, transferring glycosyl groups//acetylglucosaminyltransferase activity//transferase activity, transferring hexosyl groups//catalytic activity//UDP-glycosyltransferase activity//transferase activity//molecular_function	GO:0005575//GO:0016020	cellular_component//membrane
298	BnaC08g14150D	qPD.C8-3	19038979	19043579	1902	--	--	GO:0003824//GO:0032549//GO:0017076//GO:0032553//GO:0097159//GO:0035639//GO:0003924//GO:0003674//GO:0032555//GO:0001882//GO:0017111//GO:0005525//GO:0001883//GO:0032550//GO:0000166//GO:0019001//GO:0016787//GO:0016818//GO:0043167//GO:0032561//GO:0016817//GO:0043168//GO:0005488//GO:0016462	catalytic activity//ribonucleoside binding//purine nucleotide binding//ribonucleotide binding//organic cyclic compound binding//purine ribonucleoside triphosphate binding//GTPase activity//molecular_function//purine ribonucleotide binding//nucleoside binding//nucleoside-triphosphatase activity//GTP binding//purine nucleoside binding//purine ribonucleoside binding//nucleotide binding//guanyl nucle…	--	--
299	BnaC08g14160D	qPD.C8-3	19045030	19054146	4284	GO:0009987//GO:0055114//GO:0008150//GO:0008152//GO:0044237	cellular process//oxidation-reduction process//biological_process//metabolic process//cellular metabolic process	GO:0003676//GO:0003824//GO:0097159//GO:0050662//GO:0003674//GO:0016491//GO:0046872//GO:0048037//GO:0043167//GO:0005515//GO:0005488//GO:0043169	nucleic acid binding//catalytic activity//organic cyclic compound binding//coenzyme binding//molecular_function//oxidoreductase activity//metal ion binding//cofactor binding//ion binding//protein binding//binding//cation binding	--	--
300	BnaC08g14170D	qPD.C8-3	19057985	19058825	750	GO:0015672//GO:0008150//GO:0006811//GO:0030001//GO:0006812//GO:0006814//GO:0006810//GO:0051234//GO:0051179	monovalent inorganic cation transport//biological_process//ion transport//metal ion transport//cation transport//sodium ion transport//transport//establishment of localization//localization	GO:0015267//GO:0022838//GO:0022891//GO:0022890//GO:0008324//GO:0005216//GO:0015075//GO:0022892//GO:0015077//GO:0005215//GO:0046873//GO:0005261//GO:0015081//GO:0022857//GO:0005272//GO:0022803//GO:0003674	channel activity//substrate-specific channel activity//substrate-specific transmembrane transporter activity//inorganic cation transmembrane transporter activity//cation transmembrane transporter activity//ion channel activity//ion transmembrane transporter activity//substrate-specific transporter activity//monovalent inorganic cation transmembrane transporter activity//transporter activity//meta…	GO:0016020//GO:0005575	membrane//cellular_component
301	BnaC08g14180D	qPD.C8-3	19060463	19060915	453	--	--	GO:0003674//GO:0005488//GO:0005515	molecular_function//binding//protein binding	--	--
302	BnaC08g14190D	qPD.C8-3	19061969	19064023	1377	--	--	GO:0005515//GO:0005488//GO:0003674	protein binding//binding//molecular_function	--	--
303	BnaC08g14200D	qPD.C8-3	19064082	19064281	126
304	BnaC08g14210D	qPD.C8-3	19067532	19069038	963	GO:0007275//GO:0008150//GO:0032501//GO:0032502	multicellular organismal development//biological_process//multicellular organismal process//developmental process	--	--	GO:0071944//GO:0030312//GO:0042600//GO:0044464//GO:0005575//GO:0005623	cell periphery//external encapsulating structure//chorion//cell part//cellular_component//cell
305	BnaC08g14220D	qPD.C8-3	19082798	19083676	525	GO:0044237//GO:0019219//GO:0034641//GO:0050789//GO:0006139//GO:0010468//GO:0010604//GO:0045935//GO:0045893//GO:0006351//GO:0031325//GO:0009891//GO:0048518//GO:0008152//GO:0071704//GO:0006725//GO:0009889//GO:0008150//GO:0031323//GO:0019222//GO:0019438//GO:0043170//GO:0051252//GO:0006355//GO:0034654//GO:0051254//GO:0090304//GO:0048522//GO:0034645//GO:0010557//GO:0050794//GO:2000112//GO:0044271//GO:…	cellular metabolic process//regulation of nucleobase-containing compound metabolic process//cellular nitrogen compound metabolic process//regulation of biological process//nucleobase-containing compound metabolic process//regulation of gene expression//positive regulation of macromolecule metabolic process//positive regulation of nucleobase-containing compound metabolic process//positive regulati…	GO:0016741//GO:0003674//GO:0008168//GO:0003824//GO:0016740	transferase activity, transferring one-carbon groups//molecular_function//methyltransferase activity//catalytic activity//transferase activity	GO:0005623//GO:0044424//GO:0005575//GO:0005634//GO:0044464//GO:0043226//GO:0043231//GO:0005622//GO:0043229//GO:0043227	cell//intracellular part//cellular_component//nucleus//cell part//organelle//intracellular membrane-bounded organelle//intracellular//intracellular organelle//membrane-bounded organelle
306	BnaC08g14230D	qPD.C8-3	19085002	19089031	1752	GO:0055114//GO:0008150//GO:0008152	oxidation-reduction process//biological_process//metabolic process	GO:0003674//GO:0003954//GO:0016491//GO:0050136//GO:0003824//GO:0016655//GO:0008137//GO:0005488//GO:0016651//GO:0005515	molecular_function//NADH dehydrogenase activity//oxidoreductase activity//NADH dehydrogenase (quinone) activity//catalytic activity//oxidoreductase activity, acting on NADH or NADPH, quinone or similar compound as acceptor//NADH dehydrogenase (ubiquinone) activity//binding//oxidoreductase activity, acting on NADH or NADPH//protein binding	--	--
307	BnaC08g14240D	qPD.C8-3	19089998	19093158	2271
308	BnaC08g14250D	qPD.C8-3	19093595	19098245	3039	GO:0008150//GO:0051179//GO:0006810//GO:0051234	biological_process//localization//transport//establishment of localization	--	--	GO:0043231//GO:0005622//GO:0043229//GO:0005635//GO:0012505//GO:0005575//GO:0044424//GO:0005623//GO:0005634//GO:0044464//GO:0043226//GO:0044428//GO:0031224//GO:0016020//GO:0044425//GO:0016021//GO:0031975//GO:0043234//GO:0005643//GO:0044422//GO:0046930//GO:0044446//GO:0032991//GO:0031967//GO:0043227	intracellular membrane-bounded organelle//intracellular//intracellular organelle//nuclear envelope//endomembrane system//cellular_component//intracellular part//cell//nucleus//cell part//organelle//nuclear part//intrinsic to membrane//membrane//membrane part//integral to membrane//envelope//protein complex//nuclear pore//organelle part//pore complex//intracellular organelle part//macromolecular c…
309	BnaC08g14260D	qPD.C8-3	19099921	19102971	717	GO:0008152//GO:0008150	metabolic process//biological_process	GO:0003674//GO:0003824//GO:0016758//GO:0016740//GO:0016757	molecular_function//catalytic activity//transferase activity, transferring hexosyl groups//transferase activity//transferase activity, transferring glycosyl groups	--	--
310	BnaC08g14270D	qPD.C8-3	19103050	19109562	1359	GO:0044237//GO:0070085//GO:0044255//GO:0006629//GO:0030259//GO:0008152//GO:0071704//GO:0008150//GO:0030258//GO:0005975//GO:0009987//GO:0044238	cellular metabolic process//glycosylation//cellular lipid metabolic process//lipid metabolic process//lipid glycosylation//metabolic process//organic substance metabolic process//biological_process//lipid modification//carbohydrate metabolic process//cellular process//primary metabolic process	GO:0030246//GO:0005488//GO:0016757//GO:0003674//GO:0016758//GO:0003824//GO:0016740	carbohydrate binding//binding//transferase activity, transferring glycosyl groups//molecular_function//transferase activity, transferring hexosyl groups//catalytic activity//transferase activity	--	--
311	BnaC08g14280D	qPD.C8-3	19116739	19117841	744	GO:0008152//GO:0006725//GO:0071704//GO:0008150//GO:0009889//GO:0007165//GO:0019222//GO:0031323//GO:0043170//GO:0019438//GO:0006355//GO:0051252//GO:0090304//GO:0034654//GO:0044237//GO:0034641//GO:0019219//GO:0000160//GO:0006139//GO:0050789//GO:0050896//GO:0010468//GO:0006351//GO:0018130//GO:0007154//GO:0010556//GO:0009059//GO:0023052//GO:0006807//GO:0010467//GO:0032774//GO:0009058//GO:0065007//GO:…	metabolic process//cellular aromatic compound metabolic process//organic substance metabolic process//biological_process//regulation of biosynthetic process//signal transduction//regulation of metabolic process//regulation of cellular metabolic process//macromolecule metabolic process//aromatic compound biosynthetic process//regulation of transcription, DNA-dependent//regulation of RNA metabolic …	GO:0060089//GO:0004871//GO:0003674//GO:0000156	molecular transducer activity//signal transducer activity//molecular_function//two-component response regulator activity	--	--
312	BnaC08g14290D	qPD.C8-3	19125845	19126465	621	gnl|BL_ORD_ID|544909 sp|Q39264|ZFP5_ARATH Zinc finger protein 5 OS=Arabidopsis thaliana GN=ZFP5 PE=2 SV=1//2.74187e-88	--	--	GO:0003674//GO:0046872//GO:0003676//GO:0003677//GO:0097159//GO:0005488//GO:0043169//GO:0043167	molecular_function//metal ion binding//nucleic acid binding//DNA binding//organic cyclic compound binding//binding//cation binding//ion binding	--	--
313	BnaC08g14300D	qPD.C8-3	19133713	19139200	3075	--	--	GO:0001882//GO:0032555//GO:0003674//GO:0005524//GO:0030554//GO:0017111//GO:0008080//GO:0032559//GO:0003676//GO:0016740//GO:0017076//GO:0016746//GO:0003824//GO:0032549//GO:0016887//GO:0097159//GO:0035639//GO:0032553//GO:0042623//GO:0008026//GO:0016747//GO:0043168//GO:0016817//GO:0016462//GO:0004386//GO:0005488//GO:0070035//GO:0016407//GO:0032550//GO:0000166//GO:0016410//GO:0001883//GO:0043167//GO:…	nucleoside binding//purine ribonucleotide binding//molecular_function//ATP binding//adenyl nucleotide binding//nucleoside-triphosphatase activity//N-acetyltransferase activity//adenyl ribonucleotide binding//nucleic acid binding//transferase activity//purine nucleotide binding//transferase activity, transferring acyl groups//catalytic activity//ribonucleoside binding//ATPase activity//organic cyc…	--	--
314	BnaC08g14310D	qPD.C8-3	19139446	19140478	537	GO:0032501//GO:0008150//GO:0048771//GO:0046849	multicellular organismal process//biological_process//tissue remodeling//bone remodeling	--	--	GO:0005575//GO:0005576	cellular_component//extracellular region
315	BnaC08g14320D	qPD.C8-3	19149598	19152834	1794	GO:0010468//GO:0006351//GO:0044237//GO:0034641//GO:0019219//GO:0006139//GO:0050789//GO:0019438//GO:0043170//GO:0006355//GO:0051252//GO:0090304//GO:0034654//GO:0008152//GO:0006725//GO:0071704//GO:0008150//GO:0009889//GO:0031323//GO:0019222//GO:0031326//GO:0016070//GO:0080090//GO:0060255//GO:2001141//GO:0034645//GO:0044271//GO:2000112//GO:0050794//GO:0044249//GO:0046483//GO:0032774//GO:0010467//GO:…	regulation of gene expression//transcription, DNA-dependent//cellular metabolic process//cellular nitrogen compound metabolic process//regulation of nucleobase-containing compound metabolic process//nucleobase-containing compound metabolic process//regulation of biological process//aromatic compound biosynthetic process//macromolecule metabolic process//regulation of transcription, DNA-dependent/…	GO:0000988//GO:0005488//GO:0016779//GO:0003700//GO:0016987//GO:0005515//GO:0001071//GO:0000996//GO:0000990//GO:0003674//GO:0003899//GO:0097159//GO:0003677//GO:0016772//GO:0034062//GO:0003824//GO:0003676//GO:0016740	protein binding transcription factor activity//binding//nucleotidyltransferase activity//sequence-specific DNA binding transcription factor activity//sigma factor activity//protein binding//nucleic acid binding transcription factor activity//core DNA-dependent RNA polymerase binding promoter specificity activity//core RNA polymerase binding transcription factor activity//molecular_function//DNA-d…	--	--
316	BnaC08g14330D	qPD.C8-3	19153310	19156903	1590	--	--	GO:0003674//GO:0003676//GO:0016740//GO:0003824//GO:0016772//GO:0097159//GO:0003677//GO:0016779//GO:0005488	molecular_function//nucleic acid binding//transferase activity//catalytic activity//transferase activity, transferring phosphorus-containing groups//organic cyclic compound binding//DNA binding//nucleotidyltransferase activity//binding	--	--
317	BnaC08g14340D	qPD.C8-3	19161467	19161595	129
318	BnaC08g14350D	qPD.C8-3	19161818	19162304	324	GO:0005975//GO:0044238//GO:0008152//GO:0071704//GO:0008150	carbohydrate metabolic process//primary metabolic process//metabolic process//organic substance metabolic process//biological_process	GO:0016853//GO:0003674//GO:0003824	isomerase activity//molecular_function//catalytic activity	--	--
319	BnaC08g14360D	qPD.C8-3	19167259	19170353	1575	gnl|BL_ORD_ID|102724 sp|Q4R380|DPOLL_MACFA DNA polymerase lambda OS=Macaca fascicularis GN=POLL PE=2 SV=1//1.63512e-67	--	--	GO:0003674//GO:0003677//GO:0097159//GO:0016772//GO:0003824//GO:0016740//GO:0003676//GO:0005488//GO:0016779	molecular_function//DNA binding//organic cyclic compound binding//transferase activity, transferring phosphorus-containing groups//catalytic activity//transferase activity//nucleic acid binding//binding//nucleotidyltransferase activity	--	--
320	BnaC08g14370D	qPD.C8-3	19179675	19181536	921	GO:0071704//GO:0008152//GO:0009312//GO:0008150//GO:0043170//GO:0016051//GO:0051704//GO:0044237//GO:0044262//GO:0044264//GO:0006073//GO:0044419//GO:0044042//GO:0009058//GO:0009877//GO:0044260//GO:0009987//GO:0005976//GO:0044238//GO:0009311//GO:0044403//GO:0005975	organic substance metabolic process//metabolic process//oligosaccharide biosynthetic process//biological_process//macromolecule metabolic process//carbohydrate biosynthetic process//multi-organism process//cellular metabolic process//cellular carbohydrate metabolic process//cellular polysaccharide metabolic process//cellular glucan metabolic process//interspecies interaction between organisms//gl…	GO:0016757//GO:0016787//GO:0016798//GO:0016762//GO:0016758//GO:0003824//GO:0016740//GO:0003674//GO:0004553	transferase activity, transferring glycosyl groups//hydrolase activity//hydrolase activity, acting on glycosyl bonds//xyloglucan:xyloglucosyl transferase activity//transferase activity, transferring hexosyl groups//catalytic activity//transferase activity//molecular_function//hydrolase activity, hydrolyzing O-glycosyl compounds	GO:0005618//GO:0005623//GO:0005575//GO:0048046//GO:0044464//GO:0071944//GO:0030312//GO:0005576	cell wall//cell//cellular_component//apoplast//cell part//cell periphery//external encapsulating structure//extracellular region
321	BnaC08g14380D	qPD.C8-3	19182593	19184461	954	GO:0044042//GO:0009877//GO:0009058//GO:0009987//GO:0005976//GO:0044238//GO:0044260//GO:0009311//GO:0005975//GO:0044403//GO:0009312//GO:0008150//GO:0071704//GO:0008152//GO:0043170//GO:0044262//GO:0044264//GO:0006073//GO:0051704//GO:0044237//GO:0016051//GO:0044419	glucan metabolic process//nodulation//biosynthetic process//cellular process//polysaccharide metabolic process//primary metabolic process//cellular macromolecule metabolic process//oligosaccharide metabolic process//carbohydrate metabolic process//symbiosis, encompassing mutualism through parasitism//oligosaccharide biosynthetic process//biological_process//organic substance metabolic process//me…	GO:0016740//GO:0016758//GO:0003824//GO:0003674//GO:0004553//GO:0016757//GO:0016787//GO:0016798//GO:0016762	transferase activity//transferase activity, transferring hexosyl groups//catalytic activity//molecular_function//hydrolase activity, hydrolyzing O-glycosyl compounds//transferase activity, transferring glycosyl groups//hydrolase activity//hydrolase activity, acting on glycosyl bonds//xyloglucan:xyloglucosyl transferase activity	GO:0071944//GO:0005576//GO:0030312//GO:0005618//GO:0005575//GO:0048046//GO:0005623//GO:0044464	cell periphery//extracellular region//external encapsulating structure//cell wall//cellular_component//apoplast//cell//cell part
322	BnaC08g14390D	qPD.C8-3	19187201	19187611	411	--	--	GO:0005488//GO:0005515//GO:0003674	binding//protein binding//molecular_function	--	--
323	BnaC08g14400D	qPD.C8-3	19193013	19193955	540	GO:0010468//GO:0006351//GO:0044237//GO:0034641//GO:0019219//GO:0006139//GO:0050789//GO:0019438//GO:0043170//GO:0006355//GO:0051252//GO:0090304//GO:0034654//GO:0008152//GO:0071704//GO:0006725//GO:0008150//GO:0009889//GO:0031323//GO:0019222//GO:0031326//GO:0016070//GO:0080090//GO:0060255//GO:2001141//GO:0034645//GO:0044271//GO:2000112//GO:0050794//GO:0044249//GO:0046483//GO:0032774//GO:0010467//GO:…	regulation of gene expression//transcription, DNA-dependent//cellular metabolic process//cellular nitrogen compound metabolic process//regulation of nucleobase-containing compound metabolic process//nucleobase-containing compound metabolic process//regulation of biological process//aromatic compound biosynthetic process//macromolecule metabolic process//regulation of transcription, DNA-dependent/…	GO:0005488//GO:0043565//GO:0003700//GO:0005515//GO:0001071//GO:0046983//GO:0003674//GO:0097159//GO:0003677//GO:0003676	binding//sequence-specific DNA binding//sequence-specific DNA binding transcription factor activity//protein binding//nucleic acid binding transcription factor activity//protein dimerization activity//molecular_function//organic cyclic compound binding//DNA binding//nucleic acid binding	--	--
324	BnaC08g14410D	qPD.C8-3	19198673	19199054	267
325	BnaC08g14420D	qPD.C8-3	19200062	19200568	426	gnl|BL_ORD_ID|520724 sp|O49453|Y4844_ARATH Uncharacterized protein At4g28440 OS=Arabidopsis thaliana GN=At4g28440 PE=1 SV=1//3.59928e-47
326	BnaC08g14430D	qPD.C8-3	19201546	19204691	2184	GO:0006796//GO:0016310//GO:0044237//GO:0019538//GO:0043170//GO:0071704//GO:0008152//GO:0008150//GO:0006468//GO:0006464//GO:0044238//GO:0009987//GO:0044260//GO:0006793//GO:0044267//GO:0043412	phosphate-containing compound metabolic process//phosphorylation//cellular metabolic process//protein metabolic process//macromolecule metabolic process//organic substance metabolic process//metabolic process//biological_process//protein phosphorylation//protein modification process//primary metabolic process//cellular process//cellular macromolecule metabolic process//phosphorus metabolic proces…	GO:0005488//GO:0043168//GO:0016301//GO:0043167//GO:0001883//GO:0004672//GO:0000166//GO:0032550//GO:0032559//GO:0030554//GO:0003674//GO:0005524//GO:0001882//GO:0032555//GO:0016773//GO:0032553//GO:0097159//GO:0035639//GO:0016772//GO:0032549//GO:0003824//GO:0016740//GO:0017076	binding//anion binding//kinase activity//ion binding//purine nucleoside binding//protein kinase activity//nucleotide binding//purine ribonucleoside binding//adenyl ribonucleotide binding//adenyl nucleotide binding//molecular_function//ATP binding//nucleoside binding//purine ribonucleotide binding//phosphotransferase activity, alcohol group as acceptor//ribonucleotide binding//organic cyclic compo…	--	--
327	BnaC08g14440D	qPD.C8-3	19206511	19212003	744	GO:0051716//GO:0050794//GO:0065007//GO:0009987//GO:0023052//GO:0007154//GO:0050896//GO:0050789//GO:0035556//GO:0008150//GO:0007165	cellular response to stimulus//regulation of cellular process//biological regulation//cellular process//signaling//cell communication//response to stimulus//regulation of biological process//intracellular signal transduction//biological_process//signal transduction	--	--	--	--
328	BnaC08g14450D	qPD.C8-3	19214692	19216202	768	gnl|BL_ORD_ID|518163 sp|Q9LSP6|Y3701_ARATH B3 domain-containing protein At3g17010 OS=Arabidopsis thaliana GN=At3g17010 PE=2 SV=1//3.19642e-58	--	--	GO:0005488//GO:0003674//GO:0003676//GO:0097159//GO:0003677	binding//molecular_function//nucleic acid binding//organic cyclic compound binding//DNA binding	--	--

## Sheet: Table S2B
Gene_id	Gene name	Biological_process description	Cellular_component description	Molecular_function description	Reference
AT2G23380	CLF, CURLY LEAF, ICU1, INCURVATA 1, SDG1, SET1, SETDOMAIN 1, SETDOMAIN GROUP 1	DNA mediated transformation, DNA methylation, cell differentiation, flower development, gene silencing by RNA, histone H3-K9 methylation, histone methylation, leaf morphogenesis, negative regulation of molecular function, epigenetic, regulation of gene expression by genetic imprinting, regulation of transcription, DNA-templated, transcription, DNA-templated, vegetative to reproductive phase trans…	PcG protein complex（Polycomb Group protein complex ）, nucleus	histone-lysine N-methyltransferase activity, protein binding,single-stranded RNA binding, sequence-specific DNA binding transcription factor activity	1
AT1G65480	FLOWERING LOCUS T, FT, REDUCED STEM BRANCHING 8, RSB8	cell differentiation, flower development, photoperiodism, flowering, positive regulation of flower development, regulation of flower development, regulation of stomatal movement	cytoplasm, nucleus	protein binding	2,3
AT4G35900	ATBZIP14, FD, FD-1	endoplasmic reticulum unfolded protein response, photoperiodism, photoperiodism, flowering, positive regulation of flower development, positive regulation of transcription, DNA-templated, regulation of flower development, regulation of photoperiodism, flowering, regulation of transcription, DNA-templated, response to xenobiotic stimulus	nucleus	protein binding, sequence-specific DNA binding, sequence-specific DNA binding transcription factor activity	4,5
AT2G17770	ATBZIP27, BASIC REGION/LEUCINE ZIPPER MOTIF 27, BZIP27, FD PARALOG, FDP	endoplasmic reticulum unfolded protein response, photoperiodism, flowering, regulation of flower development, regulation of transcription, DNA-templated, response to chitin, response to xenobiotic stimulus	nucleus	sequence-specific DNA binding, sequence-specific DNA binding transcription factor activity	4,5,6
AT2G33810	SPL3, SQUAMOSA PROMOTER BINDING PROTEIN-LIKE 3	flower development, inflorescence development, meristem development, ovule development, plant-type cell wall modification, pollen tube growth, positive regulation of flower development, post-embryonic morphogenesis, regulation of flower development, regulation of transcription, DNA-templated, regulation of vegetative phase change, response to brassinosteroid, transcription, DNA-templated, vegetat…	cytoplasm, nucleus	metal ion binding, sequence-specific DNA binding transcription factor activity	7,8
AT2G42200	ATSPL9, SPL9, SQUAMOSA PROMOTER BINDING PROTEIN-LIKE 9	anther development, leaf development, regulation of leaf formation, regulation of transcription, DNA-templated, transcription, DNA-templated, vegetative to reproductive phase transition of meristem	cytoplasm, nucleus	DNA binding, metal ion binding, sequence-specific DNA binding transcription factor activity	9,10
AT1G48410	AGO1, ARGONAUTE 1, ATAGO1, ICU9	DNA methylation, RNA interference, RNA phosphodiester bond hydrolysis, endonucleolytic, actin nucleation, adaxial/abaxial pattern specification, adventitious root development, auxin metabolic process, auxin polar transport, cell adhesion, cell division, cell wall organization, cell-cell signaling, chromatin silencing, covalent chromatin modification, determination of bilateral symmetry, embryo de…	cytoplasm, cytosol, extrinsic component of membrane, nucleus, ribonucleoprotein complex	RNA binding, endoribonuclease activity, metal ion binding, protein binding	11,12
AT1G15750	TOPLESS, TPL, WSIP1, WUS-INTERACTING PROTEIN 1	jasmonic acid mediated signaling pathway, negative regulation of transcription, DNA-templated, primary shoot apical meristem specification, response to auxin, transcription, DNA-templated, xylem and phloem pattern formation	cytosol, nucleus	protein binding, protein homodimerization activity	13
AT4G38130	ARABIDOPSIS HISTONE DEACETYLASE 1, ATHD1, HD1, HDA1, HDA19, HISTONE DEACETYLASE 1, HISTONE DEACETYLASE 19, RPD3A	DNA mediated transformation, histone acetylation, histone deacetylation, jasmonic acid and ethylene-dependent systemic resistance, negative regulation of transcription, DNA-templated, pathogenesis, regulation of multicellular organismal development, regulation of transcription, DNA-templated, transcription, DNA-templated	nucleus	histone deacetylase activity, protein binding	13
AT1G43850	SEU, SEUSS	cellular response to DNA damage stimulus, cellular response to external biotic stimulus, embryo development, gynoecium development, hydrogen peroxide catabolic process, multicellular organismal development, ovule development, regulation of flower development, regulation of nucleic acid-templated transcription, response to auxin, response to bacterium, response to cycloheximide, response to fungus…	nucleoplasm, nucleus	binding, bridging, protein binding, protein heterodimerization activity, transcription cofactor activity	14,15,16
AT4G32551	LEUNIG, LUG, RON2, ROTUNDA 2	DNA methylation, RNA interference, actin nucleation, cell adhesion, cell wall organization, cell-cell signaling, cellular response to DNA damage stimulus, cellular response to external biotic stimulus, chromatin silencing, covalent chromatin modification, determination of bilateral symmetry, flower development, flower morphogenesis, galacturonan metabolic process, gene silencing by RNA, meristem …	cytoplasm, nucleus	protein binding, protein heterodimerization activity	14,15,16
AT5G61850	LEAFY, LEAFY 3, LFY, LFY3	floral meristem determinacy, flower development, gibberellic acid mediated signaling pathway, maintenance of inflorescence meristem identity, regulation of transcription, DNA-templated, transcription, DNA-templated	nucleus	protein binding, protein homodimerization activity, sequence-specific DNA binding transcription factor activity	17,18
AT3G23130	FLO10, FLORAL DEFECTIVE 10, FLORAL ORGAN NUMBER 1, FON1, SUP, SUPERMAN	carpel development, cell differentiation, flower development, formation of organ boundary, hormone-mediated signaling pathway, negative regulation of transcription, DNA-templated, regulation of cell proliferation, regulation of cell size, regulation of transcription, DNA-templated, specification of floral organ identity, transcription, DNA-templated	nucleus	metal ion binding, sequence-specific DNA binding transcription factor activity	19,20,21
AT5G03840	TERMINAL FLOWER 1, TFL-1, TFL1	negative regulation of cell aging, negative regulation of flower development, photoperiodism, flowering, protein targeting to vacuole, regulation of flower development, regulation of nucleic acid-templated transcription, response to sucrose	cell, cytoplasm, nucleus, plasma membrane, vacuole, vesicle	transcription cofactor activity	22,23
AT5G17690	ATLHP1, LHP1, LIKE HETEROCHROMATIN PROTEIN 1, TERMINAL FLOWER 2, TFL2	RNA interference, cell differentiation, chromatin organization, chromatin silencing, chromatin silencing by small RNA, flower development, histone H3-K9 methylation, methylation-dependent chromatin silencing, multidimensional cell growth, negative regulation of flower development, negative regulation of gene expression, epigenetic, negative regulation of molecular function, epigenetic, nuclear-tr…	chloroplast, euchromatin, nuclear heterochromatin, nucleus	GTP cyclohydrolase II activity, protein binding	24
AT3G54990	SCHLAFMUTZE, SMZ	chloroplast organization, ethylene-activated signaling pathway, multicellular organismal development, regulation of transcription, DNA-templated, transcription, DNA-templated	nucleus	DNA binding, sequence-specific DNA binding transcription factor activity	25
AT1G75950	ARABIDOPSIS SKP1 HOMOLOGUE 1, ASK1, ATSKP1, S PHASE KINASE-ASSOCIATED PROTEIN 1, SKP1, SKP1A, UFO INTERACTING PROTEIN 1, UIP1	DNA endoreduplication, auxin-activated signaling pathway, chromosome segregation, ethylene-activated signaling pathway, male meiosis, microtubule cytoskeleton organization, mitotic nuclear division, multicellular organismal development, negative regulation of DNA recombination, proteasome assembly, proteasome-mediated ubiquitin-dependent protein catabolic process, protein ubiquitination, regulati…	cytoplasm, cytosol, nucleus, phragmoplast, plasma membrane, spindle, ubiquitin ligase complex	protein binding, ubiquitin-protein transferase activity	26
AT5G42190	ARABIDOPSIS SKP-LIKE 2, ASK2, SKP1B	DNA endoreduplication, auxin-activated signaling pathway, chromosome segregation, embryo development ending in seed dormancy, ethylene-activated signaling pathway, proteasome assembly, proteasome-mediated ubiquitin-dependent protein catabolic process, protein ubiquitination, regulation of circadian rhythm, regulation of unidimensional cell growth, response to misfolded protein, ubiquitin-dependen…	cytoplasm, nucleus；SCF ubiquitin ligase complex	protein binding, ubiquitin-protein transferase activity	27
AT2G25700	ASK3, SK3, SKP1-LIKE 3	protein ubiquitination, ubiquitin-dependent protein catabolic process	nucleus	protein binding, ubiquitin-protein transferase activity	28
AT1G10230	ASK18, SK18, SKP1-LIKE 18		nucleus	protein binding, ubiquitin-protein transferase activity	27
AT1G30950	UFO, UNUSUAL FLORAL ORGANS	SCF-dependent proteasomal ubiquitin-dependent protein catabolic process, cell differentiation, flower development, protein ubiquitination, regulation of circadian rhythm, regulation of transcription, DNA-templated, transcription, DNA-templated, ubiquitin-dependent protein catabolic process	nucleus, ubiquitin ligase complex	protein binding, ubiquitin-protein transferase activity	27,28,29
AT1G69180	CRABS CLAW, CRC	carpel development, chromatin assembly or disassembly, floral meristem determinacy, meristem development, nectary development, ovule development, petal development, plant-type cell wall modification, polarity specification of adaxial/abaxial axis, pollen tube growth, post-embryonic morphogenesis, regulation of anthocyanin biosynthetic process, regulation of flower development, regulation of trans…	nucleus	DNA binding, metal ion binding, sequence-specific DNA binding transcription factor activity	30
AT3G58780	AGAMOUS-LIKE 1, AGL1, SHATTERPROOF 1, SHP1	carpel development, meristem development, ovule development, petal development, post-embryonic morphogenesis, regulation of flower development, regulation of transcription, DNA-templated, stamen development, transcription, DNA-templated	nucleus	DNA binding, protein binding, protein dimerization activity, sequence-specific DNA binding transcription factor activity	31
AT2G42830	AGAMOUS-LIKE 5, AGL5, SHATTERPROOF 2, SHP2	carpel development, ovule development, petal development, regulation of transcription, DNA-templated, specification of floral organ identity, stamen development, transcription, DNA-templated	nucleus	DNA binding, protein binding, protein dimerization activity, sequence-specific DNA binding transcription factor activity	32
AT5G51230	ATEMF2, CYR1, CYTOKININ RESISTANT 1, EMBRYONIC FLOWER 2, EMF2, VEF2	cell differentiation, flower development, histone methylation, negative regulation of flower development, regulation of gene expression by genetic imprinting, regulation of transcription, DNA-templated, transcription, DNA-templated, vernalization response	nucleus	metal ion binding, protein binding, sequence-specific DNA binding transcription factor activity	33
AT1G69120	AGAMOUS-LIKE 7, AGL7, AP1, APETALA1, ATAP1	callose deposition in cell wall, carpel development, floral meristem determinacy, flower development, maintenance of floral meristem identity, meristem development, meristem structural organization, microsporogenesis, ovule development, petal development, plant-type cell wall modification, pollen tube growth, positive regulation of transcription, DNA-templated, post-embryonic morphogenesis, regul…	nucleus	protein binding, protein heterodimerization activity, sequence-specific DNA binding transcription factor activity	34
AT4G36920	AP2, APETALA 2, ATAP2	cell differentiation, flower development, meristem maintenance, ovule development, regulation of transcription, DNA-templated, seed development, sexual reproduction, specification of floral organ identity, tissue development, transcription, DNA-templated	nucleus	DNA binding, sequence-specific DNA binding transcription factor activity	34,35
AT3G54340	AP3,APETALA 3,ATAP3	petal development, stamen development，carpel development, meristem development, ovule development, petal development, plant-type cell wall modification, pollen tube growth, post-embryonic morphogenesis, regulation of flower development, regulation of transcription, DNA-templated, specification of floral organ identity, stamen development, transcription, DNA-templated	nucleus	DNA binding, protein dimerization activity, sequence-specific DNA binding transcription factor activity	34,36
AT5G20240	PI, PISTILLATA	cell differentiation, ovule development, regulation of transcription, DNA-templated, transcription, DNA-templated	cytoplasm, nucleus	protein binding, protein dimerization activity, sequence-specific DNA binding transcription factor activity	34
AT5G15800	AGAMOUS-LIKE 2, AGL2, SEP1, SEPALLATA1	anthocyanin accumulation in tissues in response to UV light, carpel development, cell differentiation, flower development, meristem development, ovule development, petal development, plant-type cell wall modification, pollen tube growth, post-embryonic morphogenesis, regulation of flower development, regulation of transcription, DNA-templated, specification of floral organ identity, stamen develo…	nucleus	DNA binding, protein binding, protein dimerization activity, sequence-specific DNA binding transcription factor activity	37
AT3G02310	AGAMOUS-LIKE 4, AGL4, SEP2, SEPALLATA 2	anthocyanin accumulation in tissues in response to UV light, carpel development, flower development, meristem development, ovule development, petal development, plant-type cell wall modification, pollen tube growth, post-embryonic morphogenesis, regulation of flower development, regulation of transcription, DNA-templated, stamen development, transcription, DNA-templated, vernalization response	nucleus	DNA binding, protein dimerization activity, sequence-specific DNA binding transcription factor activity	37
AT1G24260	AGAMOUS-LIKE 9, AGL9, SEP3, SEPALLATA3	carpel development, cell fate specification, flower development, meristem development, ovule development, regulation of transcription, DNA-templated, specification of floral organ identity, specification of floral organ number, transcription, DNA-templated	nucleus	DNA binding, protein binding, protein dimerization activity, sequence-specific DNA binding transcription factor activity	37
AT2G03710	AGAMOUS-LIKE 3, AGL3, SEP4, SEPALLATA 4	anthocyanin accumulation in tissues in response to UV light, carpel development, maintenance of floral meristem identity, petal development, regulation of transcription, DNA-templated, sepal development, stamen development, transcription, DNA-templated, vernalization response	nucleus	DNA binding, protein dimerization activity, sequence-specific DNA binding transcription factor activity	38
AT5G03680	PETAL LOSS, PTL	determination of bilateral symmetry, establishment of petal orientation, floral whorl development, flower morphogenesis, meristem initiation, negative regulation of biological process, negative regulation of organ growth, organ morphogenesis, pattern specification process, perianth development, petal development, petal formation, polarity specification of adaxial/abaxial axis, regulation of flowe…	nucleus	protein homodimerization activity, sequence-specific DNA binding transcription factor activity	39
AT5G06070	RAB, RABBIT EARS, RBE	cell differentiation, petal development, petal morphogenesis, regulation of meristem structural organization, regulation of transcription, DNA-templated, response to cold, transcription, DNA-templated	nucleus	metal ion binding, sequence-specific DNA binding transcription factor activity	40
AT3G02000	ROXY1	anther development, cell redox homeostasis, negative regulation of transcription, DNA-templated, oxidation-reduction process, petal development, petal formation, petal morphogenesis, protein folding, response to bacterium, response to xenobiotic stimulus, sepal formation, stamen morphogenesis, systemic acquired resistance, salicylic acid mediated signaling pathway	cytoplasm, nucleus	disulfide oxidoreductase activity, electron carrier activity, protein binding, protein disulfide oxidoreductase activity	41
AT1G65380	ATRLP10, CLAVATA 2, CLV2, RECEPTOR LIKE PROTEIN 10	anatomical structure morphogenesis, determination of bilateral symmetry, floral organ formation, histone modification, leaf morphogenesis, meristem development, meristem initiation, meristem maintenance, ovule development, post-embryonic morphogenesis, regulation of flower development, regulation of growth, signal transduction	integral component of membrane, membrane, plasma membrane	protein binding, receptor serine/threonine kinase binding	42
AT1G68640	PAN,PERIANTHIA,TGA8,TGACG SEQUENCE-SPECIFIC BINDING PROTEIN 8	endoplasmic reticulum unfolded protein response, petal formation, regulation of flower development, regulation of transcription, DNA-templated, response to xenobiotic stimulus, sepal formation, transcription, DNA-templated	nucleus	protein binding, sequence-specific DNA binding, sequence-specific DNA binding transcription factor activity	43
AT5G40280	ARABIDOPSIS THALIANA FARNESYL TRANSFERASE BETA SUBUNIT, ATFTB, ENHANCED RESPONSE TO ABA 1, ERA1, WIG, WIGGUM	endoplasmic reticulum unfolded protein response, petal formation, regulation of flower development, regulation of transcription, DNA-templated, response to xenobiotic stimulus, sepal formation, transcription, DNA-templated	nucleus	protein binding, sequence-specific DNA binding, sequence-specific DNA binding transcription factor activity	44
AT3G20550	DAWDLE, DDL	DNA methylation, cell proliferation, cell-cell signaling, chromatin silencing, covalent chromatin modification, embryo development ending in seed dormancy, gene silencing by RNA, lipid storage, mRNA splicing, via spliceosome, meristem structural organization, nuclear-transcribed mRNA catabolic process, photomorphogenesis, photoperiodism, flowering, positive regulation of cell proliferation, posit…	chloroplast, cytosol, nucleus	RNA binding, molecular_function, protein binding	45
AT5G60690	IFL, IFL1, INTERFASCICULAR FIBERLESS, INTERFASCICULAR FIBERLESS 1, REV, REVOLUTA	actin nucleation, cell adhesion, cell differentiation, cell growth, cell wall organization, determination of bilateral symmetry, developmental growth, flower morphogenesis, leaf morphogenesis, meristem initiation, meristem maintenance, negative regulation of biological process, organ morphogenesis, polarity specification of adaxial/abaxial axis, primary shoot apical meristem specification, radial…	nucleus	lipid binding, sequence-specific DNA binding transcription factor activity	46
AT5G20930	TOUSLED, TSL	protein phosphorylation	chloroplast, cytoplasm, nucleus	ATP binding, identical protein binding, kinase activity, protein binding, protein serine/threonine kinase activity	47
AT1G65470	FAS1, FASCIATA 1, FUGU 2, FUGU2	DNA methylation, DNA recombination, DNA replication initiation, DNA-dependent DNA replication, cell proliferation, chromatin modification, chromatin organization, double-strand break repair via homologous recombination, gene silencing by RNA, heterochromatin assembly, leaf development, mitotic cell cycle, nucleosome assembly, pollen development, positive regulation of cell cycle, regulation of DN…	CAF-1 complex, nucleus	histone binding	48,49
AT5G64630	FAS2, FASCIATA 2, MUB3.9, NFB01, NFB1	DNA recombination, cell proliferation, double-strand break repair via homologous recombination, heterochromatin assembly, leaf development, meristem structural organization, nucleosome assembly, pollen development, regulation of transcription, DNA-templated, transcription, DNA-templated, trichome differentiation	CAF-1 complex, nucleus	nucleotide binding, protein binding	48,49
AT1G75820	ATCLV1, CLAVATA 1, CLV1, FAS3, FASCIATA 3, FLO5, FLOWER DEVELOPMENT 5	cell differentiation, intracellular signal transduction, protein phosphorylation, regulation of meristem structural organization, signal complex assembly, transmembrane receptor protein tyrosine kinase signaling pathway	integral component of membrane, membrane, plasma membrane	kinase activity, protein binding, protein self-association, protein serine/threonine kinase activity, receptor serine/threonine kinase binding, receptor signaling protein serine/threonine kinase activity	50
AT5G55300	DNA TOPOISOMERASE I ALPHA, FAS5, FASCIATA5, MGO1, MGOUN 1, TOP1, TOP1ALPHA, TOPOISOMERASE 1	DNA metabolic process, DNA topological change, chromatin remodeling, defense response to insect, embryo development ending in seed dormancy, fatty acid biosynthetic process, flower morphogenesis, leaf morphogenesis, lipid storage, long-chain fatty acid metabolic process, meristem structural organization, organ formation, photomorphogenesis, post-embryonic development, protein ubiquitination, regu…	nucleus	DNA binding, DNA topoisomerase type I activity, DNA topoisomerase type II (ATP-hydrolyzing) activity, chromatin DNA binding	51
AT5G44800	CHR4, CHROMATIN REMODELING 4, PICKLE RELATED 1, PKR1	chromatin assembly or disassembly, chromatin modification	nucleus, plasmodesma	ATP binding, DNA binding, helicase activity, zinc ion binding	52
AT3G06400	CHR11, CHROMATIN-REMODELING PROTEIN 11	cell growth, embryo sac development, gravitropism, nucleosome positioning, positive regulation of cell proliferation, vegetative to reproductive phase transition of meristem	NURF complex, cytosol, nucleus	ATP binding, ATPase activity, DNA binding, DNA-dependent ATPase activity, helicase activity, hydrolase activity, acting on acid anhydrides, in phosphorus-containing anhydrides, nucleosome binding	52
AT5G18620	CHR17, CHROMATIN REMODELING FACTOR17	DNA metabolic process, DNA methylation, DNA-dependent DNA replication, RNA interference, cell proliferation, chromatin silencing, cytokinesis by cell plate formation, gene silencing by RNA, glucuronoxylan metabolic process, histone H3-K9 methylation, histone phosphorylation, meiotic nuclear division, methylation-dependent chromatin silencing, microtubule cytoskeleton organization, nucleosome posi…	NURF complex, nucleus	ATP binding, ATPase activity, DNA binding, DNA-dependent ATPase activity, hydrolase activity, acting on acid anhydrides, in phosphorus-containing anhydrides, nucleosome binding	52
AT2G46020	ARABIDOPSIS THALIANA BRAHMA, ATBRM, BRAHMA, BRM, CHA2, CHR2, CHROMATIN REMODELING 2	ATP-dependent chromatin remodeling, organ boundary specification between lateral organs and the meristem, regulation of gene expression, epigenetic, regulation of transcription, DNA-templated, transcription, DNA-templated	cytosol, nucleus	ATP binding, DNA-dependent ATPase activity, helicase activity, protein binding	52,53,54
AT2G28290	CHR3, CHROMATIN REMODELING COMPLEX SUBUNIT R 3, SPLAYED, SYD	ATP-dependent chromatin remodeling, DNA methylation, cell-cell signaling, chromatin silencing, cytokinesis by cell plate formation, embryo development ending in seed dormancy, ethylene-activated signaling pathway, flower development, lipid storage, meristem structural organization, microtubule cytoskeleton organization, organ boundary specification between lateral organs and the meristem, photomo…	cytosol, nucleus	ATPase activity, protein binding	52,53,54
AT3G48430	JMJ12, JUMONJI DOMAIN-CONTAINING PROTEIN 12, REF6, RELATIVE OF EARLY FLOWERING 6	histone H3-K9 demethylation, leaf development, negative regulation of histone acetylation, oxidation-reduction process, regulation of transcription, DNA-templated, response to brassinosteroid, transcription, DNA-templated, unidimensional cell growth, vegetative to reproductive phase transition of meristem	nucleus	dioxygenase activity, metal ion binding, nucleic acid binding, sequence-specific DNA binding transcription factor activity	55
Reference：
1.Goodrich J, Puangsomlee P, Martin M, Long D, Meyerowitz EM, et al. (1997) A Polycomb-group gene regulates homeotic gene expression in Arabidopsis. Nature 386: 44-51.
2.Kardailsky I, Shukla V, Ahn J, Dagenais N, Christensen S, Nguyen J, Chory J, Harrison M, Weigel D (1999) Activation tagging of the floral inducer FT. Science 286: 1962–1965
3.Kobayashi Y, Kaya H, Goto K, Iwabuchi M, Araki T (1999) A pair of related genes with antagonistic roles in mediating flowering signals. Science 286: 1960–1962
4.Wigge PA, Kim MC, Jaeger KE, Busch W, Schmid M, et al. (2005) Integration of spatial and temporal information during floral induction in Arabidopsis. Science 309: 1056-1059.
5.Abe M, Kobayashi Y, Yamamoto S, Daimon Y, Yamaguchi A, et al. (2005) FD, a bZIP protein mediating signals from the floral pathway integrator FT at the shoot apex. Science 309: 1052-1056.
6.Jaeger, K. E., Pullen, N., Lamzin, S., Morris, R. J., Wigge, P. A.(2013) Interlocking feedback loops govern the dynamic behavior of the floral transition in Arabidopsis. Plant Cell 25: 820-33
7.Jung, J. H., Seo, P. J., Kang, S. K., Park, C. M.(2011) miR172 signals are incorporated into the miR156 signaling pathway at the SPL3/4/5 genes in Arabidopsis developmental transitions. Plant Molecular Biology. 76: 35-45
8.Jung, J. H., Ju, Y., Seo, P. J., Lee, J. H., Park, C. M.(2011) The SOC1-SPL module integrates photoperiod and gibberellic acid signals to control flowering time in Arabidopsis. The Plant Journal 69: 577–588
9.Wang, J.W. et al. (2009) miR156 regulated SPL transcription factors defineanendogenousflowering pathwayinArabidopsis thaliana. Cell 138: 738-749
10. Wu, G. et al. (2009) The sequential action of miR156 and miR172 regulates developmental timing in Arabidopsis. Cell 138: 750–759
11.Shao, C., Dong, A. W., Ma, X., Meng, Y. (2014) Is Argonaute 1 the only effective slicer of small RNA-mediated regulation of gene expression in plants?. J Exp Bot 65: 6293-6299
12.Jung, I. L., Ryu, M., Cho, S. K., Shah, P., Lee, J. H., Bae, H., Kim, I. G., Yang, S. W. (2015) Cesium Toxicity Alters MicroRNA Processing and AGO1 Expressions in Arabidopsis thaliana. PLoS ONE 10: e0125514
13.Krogan NT, Hogan K, Long JA. (2012) APETALA2 negatively regulates multiple floral organ identity genes in Arabidopsis by recruiting the co-repressor TOPLESS and the histone deacetylase HDA19. Development 139: 4180–4190
14.Conner J, Liu Z. (2000) LEUNIG, a putative transcriptional corepressor that regulates AGAMOUS expression during flower development. Proceedings of the National Academy of Sciences, USA 97: 12902–12907.
15.Franks RG, Wang C, Levin JZ, Liu Z. (2002) SEUSS, a member of a novel family of plant regulatory proteins, represses floral homeotic gene expression with LEUNIG. Development 129: 253–263.
16.Sridhar VV, Surendrarao A, Liu Z. (2006) APETALA1 and SEPALLATA3 interact with SEUSS to mediate transcription repression during flower development. Development 133: 3159–3166.
17.Weigel D, Meyerowitz EM (1993) Activation of Floral Homeotic Genes in Arabidopsis. Science 261: 1723-1726.
18.Parcy F, Nilsson O, Busch MA, Lee I, Weigel D (1998) A genetic framework for floral patterning. Nature 395: 561-566.
19.Bowman JL, Sakai H, Jack T, Weigel D, Mayer U, et al. (1992) SUPERMAN, a regulator of floral homeotic genes in Arabidopsis. Development 114: 599-615.
20.Sakai H, Medrano LJ, Meyerowitz EM (1995) Role of SUPERMAN in maintaining Arabidopsis floral whorl boundaries. Nature 378: 199-203.
21.Huang, H.,Ma, H.(1997) FON1, an Arabidopsis gene that terminates floral meristem activity and controls flower organ number. Plant Cell 9: 115-134
22.Liljegren SJ, Gustafson-Brown C, Pinyopich A, Ditta GS, Yanofsky MF (1999) Interactions among APETALA1, LEAFY, and TERMINAL FLOWER1 specify meristem fate. Plant Cell 11: 1007-1018.
23.Ratcliffe OJ, Bradley DJ, Coen ES (1999) Separation of shoot and floral identity in Arabidopsis. Development 126: 1109-1120.
24.Larsson, A. S.,Landberg, K.,Meeks-Wagner, D. R. (1998) The TERMINAL FLOWER2 (TFL2) gene controls the reproductive transition and meristem identity in Arabidopsis thaliana. GENETICS 149: 597
25. Mathieu, J. et al. (2009) Repression of flowering by the miR172 target SMZ. PLoS Biol. 7, e1000148
26.Zhao D, Yu Q, Chen M, Ma H. 2001. The ASK1 gene regulates B function gene expression in cooperation with UFO and LEAFY in Arabidopsis. Development 128: 2735–2746.
27.Ni W, Xie D, Hobbie L, Feng B, Zhao D, Akkara J, Ma H. (2004) Regulation of flower development in Arabidopsis by SCF complexes. Plant Physiology 134: 1574–1585.
28.Wilkinson MD, Haughn GW. 1995. UNUSUAL FLORAL ORGANS controls meristem identity and organ primordia fate in Arabidopsis. Plant Cell 7: 1485–1499.
29.Lee I, Wolfe DS, Nilsson O, Weigel D. 1997. A LEAFY co-regulator encoded by UNUSUAL FLORAL ORGANS. Current Biology 7: 95-104.
30.Gomez-Mena C, de Folter S, Costa MM, Angenent GC, Sablowski R (2005) Transcriptional program controlled by the floral homeotic gene AGAMOUS during early organogenesis. Development 132: 429-438.
31.Flanagan, C. A.,Hu, Y.,Ma, H. (1996) Specific expression of the AGL1 MADS-box gene suggests regulatory functions in Arabidopsis gynoecium and ovule development. The Plant Joural 10: 343-353
32.Savidge B, Rounsley SD, Yanofsky MF (1995) Temporal relationship between the transcription of two Arabidopsis MADS box genes and the floral organ identity genes. Plant Cell 7: 721-733.
33.Goodrich, J. et al.(1997) A Polycomb-group gene regulates homeotic gene expression in Arabidopsis. Nature 386: 44-51
34.Bowman JL, Smyth DR, Meyerowitz EM. (1991) Genetic interactions among floral homeotic genes of Arabidopsis. Development 112: 1-20.
35. Jofuku KD, den Boer BG, Van Montagu M, Okamuro JK (1994) Control of Arabidopsis flower and seed development by the homeotic gene APETALA2. Plant Cell 6: 1211-1225.
36.Jack T, Brockman LL, Meyerowitz EM (1992) The homeotic gene APETALA3 of Arabidopsis thaliana encodes a MADS box and is expressed in petals and stamens. Cell 68: 683-697.
37.Pelaz S, Ditta GS, Baumann E, Wisman E, Yanofsky MF. (2000) B and C floral organ identity functions require SEPALLATA MADS-box genes. Nature 405: 200–203.
38.Ditta G, Pinyopich A, Robles P, Pelaz S, Yanofsky MF. (2004) The SEP4 gene of Arabidopsis thaliana functions in floral organ and meristem identity. Current Biology 14: 1935–1940.
39.Griffith, M. E., da Silva Conceicao, A. & Smyth, D. R.(1999) PETAL LOSS gene regulates initiation and orientation of second whorl organs in the Arabidopsis flower. Development 126: 5635-5644.
40.Takeda, S., Matsumoto, N. & Okada, K. (2003) RABBIT EARS, encoding a SUPERMAN-like zinc finger protein, regulates petal development in Arabidopsis thaliana. Development 131: 425-434.
41.Xing, S., Rosso, M. G. & Zachgo, S.(2005) ROXY1, a member of the plant glutaredoxin family, is required for petal development in Arabidopsis thaliana. Development 132: 1555-1565
42.Wang, G., Zhang, Z., Angenent, G. C., Fiers, M. (2010) New aspects of CLAVATA2, a versatile gene in the regulation of Arabidopsis development. Joural of Plant Physiology 168: 403-407
43.Chuang CF, Running MP, Williams RW, Meyerowitz EM (1999) The PERIANTHIA gene encodes a bZIP protein involved in the determination of floral organ number in Arabidopsis thaliana. Genes Dev 13: 334-344.
44.Running, M. P.,Fletcher, J. C.,Meyerowitz, E. M. (1998) The WIGGUM gene is required for proper regulation of floral meristem size in Arabidopsis. Development 125: 2545-2553
45.Morris, Erin R, Chevalier, David, Walker, John C. (2006) DAWDLE, a forkhead-associated domain gene, regulates multiple aspects of plant development. Plant Physiology 141: 932-941
46.Chen, Q.,Atkinson, A.,Otsuga, D.,Christensen, T.,Reynolds, L.,Drews, G. N. (1999) The Arabidopsis FILAMENTOUS FLOWER gene is required for flower formation. Development 126: 2715-2726
47.Roe, J. L.,Rivin, C. J.,Sessions, R. A.,Feldmann, K. A.,Zambryski, P. C. (1993) The Tousled gene in A. thaliana encodes a protein kinase homolog that is required for leaf and flower development. Cell 75: 939-950
48.Hidetaka Kaya, Yasushi Kobayashi, Masaki Iwabuchi, and Takashi Araki. (1998) FASCIATA1 and FASCIATA2 Genes of Arabidopsis Regulate Apical Meristem organization and encode subunits of Chromatin Assembly Factor-1. 9TH INTERNATIONAL CONFERENCE ON ARABIDOPSIS RESEARCH
49.Exner, Vivien, Taranto, Patti, Sch?nrock, Nicole, Gruissem, Wilhelm, Hennig, Lars .(2006) Chromatin assembly factor CAF-1 is required for cellular differentiation during plant development. Development 133: 4163-4172.
50.Clark, S. E.,Williams, R. W.,Meyerowitz, E. M. (1997) The CLAVATA1 gene encodes a putative receptor kinase that controls shoot and floral meristem size in Arabidopsis. Cell 89: 575-585
51.Liu, X., Gao, L., Dinh, T. T., Shi, T., Li, D., Wang, R., Guo, L., Xiao, L., Chen, X.(2014) DNA Topoisomerase I Affects Polycomb Group Protein-Mediated Epigenetic Regulation and Plant Development by Altering Nucleosome Distribution in Arabidopsis. Plant Cell 26: 2803-2817
52.Smaczniak C, Immink RG, Muino JM, Blanvillain R, Busscher M, Busscher-Lange J, Dinh QD, Liu S, Westphal AH, Boeren S et al. (2012) Characterization of MADS-domain transcription factor complexes in Arabidopsis flower development. Proceedings of the National Academy of Sciences, USA 109: 1560–1565.
53.Wagner D, Meyerowitz EM. (2002) SPLAYED, a novel SWI/SNF ATPase homolog, controls reproductive development in Arabidopsis. Current Biology 12: 85-94.
54.Hurtado L, Farrona S, Reyes JC. (2006) The putative SWI/SNF complex subunit BRAHMA activates flower homeotic genes in Arabidopsis thaliana. Plant Molecular Biology 62: 291–304.
55.Lu F, Cui X, Zhang S, Jenuwein T, Cao X. (2011) Arabidopsis REF6 is a histone H3 lysine 27 demethylase. Nature Genetics 43: 715–719.

## Sheet: Table S2C
GO accession	Term description	Term type	Gene of Arabidopsis thaliana	Number of gene in Arabidopsis thaliana	Candidates for each QTL			Candidate number underlying each QTL	Toatl number of gene in Brassica napus
					qPD.C8-2	qPD.C8-3	qPD.A9-2
GO:0006355	regulation of transcription，DNA-templated	biological_process	AT2G23380, AT4G38130, AT5G51230, AT4G35900, AT2G17770, AT2G33810, AT2G33810, AT2G42200, AT1G48410, AT1G15750, AT4G32551, AT5G61850, AT3G23130, AT3G54990, AT1G30950, AT1G69180, AT3G58780, AT2G42830, AT5G51230, AT1G69120, AT4G36920, AT3G54340, AT5G20240, AT5G15800, AT3G02310, AT1G24260, AT2G03710, AT5G03680, AT5G06070, AT3G02000*, AT1G68640, AT5G60690, AT1G65470, AT5G64630, AT2G46020, AT3G48430, AT…	36	BnaC08g09640D，BnaC08g10170D，BnaC08g10370D，BnaC08g10380D，BnaC08g10460D，BnaC08g10540D，BnaC08g10610D，BnaC08g10960D，BnaC08g11240D	BnaC08g14030D，BnaC08g14220D，BnaC08g14280D，BnaC08g14320D，BnaC08g14400D	--	9+5+0	14
GO:0006351	transcription，DNA-templated	biological_process	AT2G23380, AT5G51230, AT2G33810, AT2G42200, AT1G48410, AT4G38130, AT5G61850, AT3G23130, AT5G17690, AT3G54990, AT1G30950, AT1G69180, AT3G58780, AT2G42830, AT5G51230, AT1G69120, AT4G36920, AT3G54340, AT5G20240, AT5G15800, AT3G02310, AT1G24260, AT2G03710, AT5G03680, AT5G06070, AT1G68640, AT5G60690, AT1G65470, AT5G64630, AT2G46020, AT2G28290, AT3G48430	32	BnaC08g09640D，BnaC08g09750D，BnaC08g10170D，BnaC08g10370D，BnaC08g10380D，BnaC08g10460D，BnaC08g10540D，BnaC08g10600D，BnaC08g10610D，BnaC08g10960D，BnaC08g11060D，BnaC08g11240D，BnaC08g11660D	BnaC08g14030D，BnaC08g14220D，BnaC08g14280D，BnaC08g14320D，BnaC08g14400D	BnaA09g37460D，BnaA09g37940D	13+5+2	20
GO:0009908	flower development	biological_process	AT2G23380, AT5G51230, AT1G65480, AT4G35900, AT2G33810, AT2G33810, AT1G43850, AT4G32551, AT5G61850, AT3G23130, AT5G03840, AT5G17690, AT1G30950, AT5G51230, AT1G69120, AT4G36920, AT5G15800, AT3G02310, AT1G24260, AT2G28290	20	--	--	--	0+0+0	0
GO:0009909	regulation of flower development	biological_process	AT1G65480, AT4G35900, AT2G17770, AT1G43850, AT4G32551, AT5G03840, AT1G69180, AT3G58780, AT1G69120, AT3G54340, AT5G15800, AT3G02310, AT5G03680, AT1G65380, AT1G68640, AT5G40280, AT5G55300, AT2G28290, AT3G20550	19	--	--	--	0+0+0	0
GO:0030154	cell differentiation	biological_process	AT2G23380, AT1G65480, AT1G48410, AT4G32551, AT3G23130, AT5G17690, AT1G30950, AT5G51230, AT4G36920, AT5G20240, AT5G15800, AT5G06070, AT5G60690, AT1G75820	14	--	--	--	0+0+0	0
GO:0048441	petal development	biological_process	AT1G69180, AT3G58780, AT2G42830, AT1G69120, AT3G54340, AT5G15800, AT3G02310, AT2G03710, AT5G03680, AT5G06070, AT3G02000	11	--	--	--	0+0+0	0
GO:0010093	specification of floral organ identity	biological_process	AT3G23130, AT1G69180, AT2G42830, AT1G69120, AT4G36920, AT3G54340, AT5G15800, AT1G24260	8	--	--	--	0+0+0	0
GO:0016567	protein ubiquitination	biological_process	AT1G75950, AT5G42190, AT2G25700, AT1G10230, AT1G30950, AT5G55300, AT2G28290, AT3G20550	8	--	--	--	0+0+0	0
GO:0006306	DNA methylation	biological_process	AT2G23380, AT1G48410, AT4G32551, AT1G65470, AT5G18620, AT2G28290, AT3G20550	7	--	--	--	0+0+0	0
GO:0031047	gene silencing by RNA	biological_process	AT2G23380, AT1G48410, AT4G32551, AT1G65470, AT5G18620, AT3G20550	6	--	--	--	0+0+0	0
GO:0006342	chromatin silencing	biological_process	AT1G48410, AT4G32551, AT5G17690, AT5G18620, AT2G28290, AT3G20550	6	--	--	--	0+0+0	0
GO:0045892	negative regulation of transcription, DNA-templated	biological_process	AT4G38130, AT1G15750, AT4G32551, AT3G23130, AT3G02000	5	--	--	--	0+0+0	0
GO:0048439	flower morphogenesis	biological_process	AT1G48410, AT4G32551, AT5G03680, AT5G60690, AT5G55300	5	--	--	--	0+0+0	0
GO:0048451	petal formation	biological_process	AT5G03680, AT3G02000, AT1G68640, AT5G40280	4	--	--	--	0+0+0	0
GO:0006511	ubiquitin-dependent protein catabolic process	biological_process	AT1G75950, AT5G42190, AT2G25700, AT1G30950	4	BnaC08g10170D	--	--	1+0+0	1
GO:0045893	positive regulation of transcription, DNA-templated	biological_process	AT4G35900, AT1G69120, AT3G20550	3	BnaC08g10170D	BnaC08g14220D	--	1+1+0	2
GO:0035195	gene silencing by miRNA	biological_process	AT1G48410, AT4G32551, AT2G28290	3	--	--	--	0+0+0	0
GO:0009911	positive regulation of flower development	biological_process	AT1G65480, AT4G35900, AT2G33810	3	--	--	--	0+0+0	0
GO:0009910	negative regulation of flower development	biological_process	AT5G03840, AT5G17690, AT5G51230	3	--	--	--	0+0+0	0
GO:0016571	histone methylation	biological_process	AT2G23380, AT5G51230	2	BnaC08g10610D	--	--	1+0+0	1
GO:0045857	negative regulation of molecular function，epigenetic	biological_process	AT2G23380, AT5G17690	2		--	--	0+0+0	0
GO:0040029	regulation of gene expression, epigenetic	biological_process	AT2G46020, AT2G28290	2	--	--	--	0+0+0	0
GO:0006349	regulation of gene expression by genetic imprinting	biological_process	AT2G23380, AT5G51230	2	--	--	--	0+0+0	0
GO:0043161	proteasome-mediated ubiquitin-dependent protein catabolic process	biological_process	AT1G75950, AT5G42190	2	--	--	--	0+0+0	0
GO:0006468	protein phosphorylation	biological_process	AT5G20930, AT1G75820	2	BnaC08g11340D，BnaC08g11350D	BnaC08g14430D	BnaA09g37580D，BnaA09g37690D，BnaA09g37740D，BnaA09g37750D	1+1+4	6
GO:0016568	chromatin modification	biological_process	AT1G65470, AT5G44800	2	BnaC08g10610D	--	--	1+0+0	1
GO:0043044	ATP-dependent chromatin remodeling	biological_process	AT2G46020, AT2G28290	2	--	--	--	0+0+0	0
GO:0016570	histone modification	biological_process	AT1G65380	1	BnaC08g10610D	--	--	1+0+0	1
GO:0048833	specification of floral organ number	biological_process	AT1G24260	1	--	--	--	0+0+0	0
GO:0048498	establishment of petal orientation	biological_process	AT5G03680	1	--	--	--	0+0+0	0
GO:0048438	floral whorl development	biological_process	AT5G03680	1	--	--	--	0+0+0	0
GO:0048449	floral organ formation	biological_process	AT1G65380	1	--	--	--	0+0+0	0
GO:0005634	nucleus	cellular_component	AT2G23380, AT5G51230, AT1G65480, AT4G35900, AT2G17770, AT2G33810, AT2G42200, AT1G48410, AT1G15750, AT1G43850, AT4G32551, AT5G61850, AT3G23130, AT5G03840, AT5G17690, AT3G54990, AT1G75950, AT5G42190, AT2G25700, AT1G10230, AT1G30950, AT1G69180, AT3G58780, AT2G42830, AT5G51230, AT1G69120, AT4G36920, AT3G54340, AT5G20240, AT5G15800, AT3G02310, AT1G24260, AT2G03710, AT5G03680, AT5G06070, AT3G02000, AT1…	50	BnaC08g09640D，BnaC08g09730D，BnaC08g10550D，BnaC08g10960D，BnaC08g11060D，BnaC08g11660D	BnaC08g14030D，BnaC08g14220D，BnaC08g14250D	BnaA09g37460D，BnaA09g37900D	6+3+2	11
GO:0005737	cytoplasm	cellular_component	AT1G65480, AT2G33810, AT2G42200, AT1G48410, AT4G32551, AT5G03840, AT1G75950, AT5G42190, AT5G20240, AT3G02000, AT5G20930	11	BnaC08g09730D，BnaC08g09980D，BnaC08g10750D，BnaC08g10960D，BnaC08g11130D，BnaC08g11160D，BnaC08g11250D，BnaC08g11300D，BnaC08g11390D，BnaC08g11400D，BnaC08g11670D	BnaC08g13990D，BnaC08g14080D	BnaA09g37890D	11+2+1	14
GO:0005829	cytosol	cellular_component	AT1G48410, AT1G15750, AT1G75950, AT3G06400, AT2G46020, AT2G28290, AT3G20550	7	--	--	--	0+0+0	0
GO:0005886	plasma membrane	cellular_component	AT5G03840, AT1G75950, AT1G65380, AT1G75820	4	--	--	BnaA09g37810D	0+0+1	1
GO:0000151	ubiquitin ligase complex	cellular_component	AT1G75950, AT1G30950	2	--	--	--	0+0+0	0
GO:0019005	SCF ubiquitin ligase complex	cellular_component	AT5G42190, AT1G75950	2	--	--	--	0+0+0	0
GO:0016021	integral component of membrane	cellular_component	AT1G65380, AT1G75820	2	BnaC08g09730D，BnaC08g09870D，BnaC08g09970D，BnaC08g11190D，BnaC08g11200D，BnaC08g11300D，BnaC08g11390D，BnaC08g11440D，BnaC08g11600D，BnaC08g11710D	BnaC08g14080D，BnaC08g14250D	BnaA09g37400D，BnaA09g37560D，BnaA09g37570D，BnaA09g37580D，BnaA09g37590D，BnaA09g37600D，BnaA09g37610D，BnaA09g37680D，BnaA09g37700D，BnaA09g37860D	10+2+10	22
GO:0016020	membrane	cellular_component	AT1G65380, AT1G75820	2	BnaC08g09730D，BnaC08g09810D，BnaC08g09870D，BnaC08g09970D，BnaC08g10160D，BnaC08g10170D，BnaC08g10180D，BnaC08g10210D，BnaC08g10290D，BnaC08g10430D，BnaC08g10660D，BnaC08g10750D，BnaC08g10950D，BnaC08g11190D，BnaC08g11200D，BnaC08g11250D，BnaC08g11270D，BnaC08g11290D，BnaC08g11300D，BnaC08g11390D，BnaC08g11440D，BnaC08g11600D，BnaC08g11670D，BnaC08g11710D	BnaC08g13980D，BnaC08g14080D，BnaC08g14120D，BnaC08g14140D，BnaC08g14170D，BnaC08g14250D	BnaA09g37400D，BnaA09g37540D，BnaA09g37560D，BnaA09g37570D，BnaA09g37580D，BnaA09g37590D，BnaA09g37600D，BnaA09g37610D，BnaA09g37680D，BnaA09g37700D，BnaA09g37750D，BnaA09g37810D，BnaA09g37860D，BnaA09g37910D	24+6+14	44
GO:0033186	CAF-1 complex	cellular_component	AT1G65470, AT5G64630	2	--	--	--	0+0+0	0
GO:0016589	NURF complex	cellular_component	AT3G06400, AT5G18620	2	--	--	--	0+0+0	0
GO:0031519	PcG protein complex	cellular_component	AT2G23380	1	--	--	--	0+0+0	0
GO:0019898	extrinsic component of membrane	cellular_component	AT1G48410	1	BnaC08g10210D	--	--	1+0+0	1
GO:0030529	ribonucleoprotein complex	cellular_component	AT1G48410	1	BnaC08g09980D，BnaC08g11160D	--	BnaA09g37890D	2+0+1	3
GO:0000791	euchromatin	cellular_component	AT5G17690	1	--	--	--	0+0+0	0
GO:0005720	nuclear heterochromatin	cellular_component	AT5G17690	1	--	--	--	0+0+0	0
GO:0005654	nucleoplasm	cellular_component	AT1G43850	1	BnaC08g11060D，BnaC08g11660D	--	--	2+0+0	2
GO:0005623	cell	cellular_component	AT5G03840	1	BnaC08g09640D，BnaC08g09730D，BnaC08g09810D，BnaC08g09900D，BnaC08g09980D，BnaC08g10210D，BnaC08g10380D，BnaC08g10430D，BnaC08g10550D，BnaC08g10610D，BnaC08g10640D，BnaC08g10750D，BnaC08g10960D，BnaC08g11060D，BnaC08g11130D，BnaC08g11160D，BnaC08g11250D，BnaC08g11300D，BnaC08g11390D，BnaC08g11400D，BnaC08g11510D，BnaC08g11660D，BnaC08g11670D	BnaC08g13990D，BnaC08g14030D，BnaC08g14080D，BnaC08g14210D，BnaC08g14220D，BnaC08g14250D，BnaC08g14370D，BnaC08g14380D	BnaA09g37430D，BnaA09g37460D，BnaA09g37540D，BnaA09g37590D，BnaA09g37610D，BnaA09g37700D，BnaA09g37710D，BnaA09g37750D，BnaA09g37810D，BnaA09g37890D，BnaA09g37900D	23+8+11	42
GO:0005773	vacuole	cellular_component	AT5G03840	1	--	--	--	0+0+0	0
GO:0031982	vesicle	cellular_component	AT5G03840	1	BnaC08g10750D	--	BnaA09g37750D	1+0+1	2
GO:0009524	phragmoplast	cellular_component	AT1G75950	1	--	--	--	0+0+0	0
GO:0005819	spindle	cellular_component	AT1G75950	1	--	--	--	0+0+0	0
GO:0009506	plasmodesma	cellular_component	AT5G44800	1	--	--	--	0+0+0	0
GO:0005515	protein binding	molecular_function	AT2G23380, AT5G51230, AT1G65480, AT4G35900, AT1G48410, AT1G15750, AT1G43850, AT4G32551, AT5G61850, AT5G17690, AT1G75950, AT5G42190, AT2G25700, AT1G10230, AT1G30950, AT3G58780, AT2G42830, AT5G51230, AT1G69120, AT5G20240, AT3G20550, AT5G15800, AT1G24260, AT3G02000, AT1G65380, AT1G68640, AT5G40280, AT5G20930, AT5G64630, AT1G75820, AT2G46020, AT2G28290	32	BnaC08g09660D，BnaC08g09700D，BnaC08g09730D，BnaC08g09860D，BnaC08g09870D，BnaC08g09970D，BnaC08g10010D，BnaC08g10050D，BnaC08g10160D，BnaC08g10350D，BnaC08g10380D，BnaC08g10510D，BnaC08g10580D，BnaC08g10610D，BnaC08g10630D，BnaC08g10680D，BnaC08g10700D，BnaC08g10710D，BnaC08g10820D，BnaC08g10840D，BnaC08g10950D，BnaC08g11110D，BnaC08g11150D，BnaC08g11400D，BnaC08g11460D，BnaC08g11510D，BnaC08g11600D，BnaC08g11670D，BnaC08g…	BnaC08g13990D，BnaC08g14130D，BnaC08g14160D，BnaC08g14180D，BnaC08g14190D，BnaC08g14230D，BnaC08g14320D，BnaC08g14390D，BnaC08g14400D	BnaA09g37340D，BnaA09g37350D，BnaA09g37400D，BnaA09g37430D，BnaA09g37440D，BnaA09g37480D，BnaA09g37530D，BnaA09g37540D，BnaA09g37570D，BnaA09g37610D，BnaA09g37620D，BnaA09g37630D，BnaA09g37740D，BnaA09g37810D，BnaA09g37870D，BnaA09g37880D，BnaA09g37900D	31+9+17	57
GO:0003700	sequence-specific DNA binding transcription factor activity	molecular_function	AT2G23380, AT5G51230, AT4G35900, AT2G17770, AT2G33810, AT2G42200, AT5G61850, AT3G23130, AT3G54990, AT1G69180, AT3G58780, AT2G42830, AT5G51230, AT1G69120, AT4G36920, AT3G54340, AT5G20240, AT5G15800, AT3G02310, AT1G24260, AT2G03710, AT5G03680, AT5G06070, AT1G68640, AT5G40280, AT5G60690, AT3G48430	27	BnaC08g10370D，BnaC08g10380D，BnaC08g10960D，BnaC08g11240D	BnaC08g14030D，BnaC08g14320D，BnaC08g14400D	--	4+3+0	7
GO:0003677	DNA binding	molecular_function	AT2G42200, AT3G54990, AT1G69180, AT3G58780, AT2G42830, AT4G36920, AT3G54340, AT5G15800, AT3G02310, AT1G24260, AT2G03710, AT5G55300, AT5G44800, AT3G06400, AT5G18620	15	BnaC08g10350D，BnaC08g10370D，BnaC08g10380D，BnaC08g10550D，BnaC08g10600D，BnaC08g10820D，BnaC08g10960D，BnaC08g11060D，BnaC08g11120D，BnaC08g11240D，BnaC08g11630D	BnaC08g14290D，BnaC08g14320D，BnaC08g14330D，BnaC08g14360D，BnaC08g14400D，BnaC08g14450D	BnaA09g37460D，BnaA09g37470D，BnaA09g37590D	11+6+3	20
GO:0046872	metal ion binding	molecular_function	AT5G51230, AT2G33810, AT2G42200, AT1G48410, AT3G23130, AT1G69180, AT5G51230, AT5G06070, AT3G48430	9	BnaC08g10030D，BnaC08g10090D，BnaC08g10100D，BnaC08g10110D，BnaC08g10140D，BnaC08g10170D，BnaC08g10210D，BnaC08g10550D，BnaC08g10600D，BnaC08g10660D，BnaC08g10700D，BnaC08g10710D，BnaC08g10750D，BnaC08g11190D，BnaC08g11480D，BnaC08g11510D，BnaC08g11710D，BnaC08g11760D	BnaC08g14030D，BnaC08g14080D，BnaC08g14110D，BnaC08g14160D，BnaC08g14290D	BnaA09g37780D	18+5+1	24
GO:0046983	protein dimerization activity	molecular_function	AT3G58780, AT2G42830, AT3G54340, AT5G20240, AT5G15800, AT3G02310, AT1G24260, AT2G03710	8	BnaC08g10380D	BnaC08g13990D，BnaC08g14400D	BnaA09g37540D	1+2+1	4
GO:0004842	ubiquitin-protein transferase activity	molecular_function	AT1G75950, AT5G42190, AT2G25700, AT1G10230, AT1G30950	5	--	--	--	0+0+0	0
GO:0005524	ATP binding	molecular_function	AT5G20930, AT5G44800, AT3G06400, AT5G18620, AT2G46020	5	BnaC08g10640D，BnaC08g10820D，BnaC08g11120D，BnaC08g11340D，BnaC08g11350D，BnaC08g11400D，BnaC08g11420D，BnaC08g11460D，BnaC08g11510D，BnaC08g11590D，BnaC08g11630D，BnaC08g11660D，BnaC08g11790D，BnaC08g11810D	BnaC08g14300D，BnaC08g14430D	BnaA09g37460D，BnaA09g37580D，BnaA09g37590D，BnaA09g37690D，BnaA09g37740D，BnaA09g37750D	14+2+6	22
GO:0043565	sequence-specific DNA binding	molecular_function	AT4G35900, AT2G17770, AT1G68640, AT5G40280	4	BnaC08g10370D，BnaC08g10960D，BnaC08g11240D	BnaC08g14400D	--	3+1+0	4
GO:0042803	protein homodimerization activity	molecular_function	AT1G15750, AT5G61850, AT5G03680	3	--	--	--	0+0+0	0
GO:0046982	protein heterodimerization activity	molecular_function	AT1G43850, AT4G32551, AT1G69120	3	--	--	--	0+0+0	0
GO:0004386	helicase activity	molecular_function	AT5G44800, AT3G06400, AT2G46020	3	BnaC08g10820D，BnaC08g11460D，BnaC08g11510D，BnaC08g11590D，BnaC08g11630D	BnaC08g14300D	BnaA09g37460D	5+1+1	7
GO:0016887	ATPase activity	molecular_function	AT3G06400, AT5G18620, AT2G28290	3	BnaC08g10820D，BnaC08g11460D，BnaC08g11510D，BnaC08g11590D	BnaC08g14300D	BnaA09g37460D，BnaA09g37590D	4+1+2	7
GO:0008094	DNA-dependent ATPase activity	molecular_function	AT3G06400, AT5G18620, AT2G46020	3	--	--	--	0+0+0	0
GO:0003723	RNA binding	molecular_function	AT1G48410, AT3G20550	2	BnaC08g09750D，BnaC08g10420D，BnaC08g10550D，BnaC08g10820D，BnaC08g11040D，BnaC08g11110D，BnaC08g11130D，BnaC08g11460D，BnaC08g11510D，BnaC08g11590D	--	BnaA09g37430D，BnaA09g37470D	10+0+2	12
GO:0003712	transcription cofactor activity	molecular_function	AT1G43850, AT5G03840	2	--	--	--	0+0+0	0
GO:0033612	receptor serine/threonine kinase binding	molecular_function	AT1G65380, AT1G75820	2	--	--	--	0+0+0	0
GO:0016301	kinase activity	molecular_function	AT5G20930, AT1G75820	2	BnaC08g11120D，BnaC08g11340D，BnaC08g11350D，BnaC08g11660D	BnaC08g14430D	BnaA09g37580D，BnaA09g37690D，BnaA09g37740D，BnaA09g37750D	4+1+4	9
GO:0004674	protein serine/threonine kinase activity	molecular_function	AT5G20930, AT1G75820	2	--	--	--	0+0+0	0
GO:0016818	hydrolase activity, acting on acid anhydrides, in phosphorus-containing anhydrides	molecular_function	AT3G06400, AT5G18620	2	BnaC08g09730D，BnaC08g10430D，BnaC08g10820D，BnaC08g10960D，BnaC08g11460D，BnaC08g11510D，BnaC08g11590D，BnaC08g11630D	BnaC08g14150D，BnaC08g14300D	BnaA09g37460D，BnaA09g37590D	8+2+2	12
GO:0031491	nucleosome binding	molecular_function	AT3G06400, AT5G18620	2	--	--	--	0+0+0	0
GO:0018024	histone-lysine N-methyltransferase activity	molecular_function	AT2G23380	1	BnaC08g10610D	--	--	1+0+0	1
GO:0003727	single-stranded RNA binding	molecular_function	AT2G23380	1	--	--	--	0+0+0	0
GO:0004521	endoribonuclease activity	molecular_function	AT1G48410	1	--	--	BnaA09g37470D	0+0+1	1
GO:0003935	GTP cyclohydrolase II activity	molecular_function	AT5G17690	1	--	--	--	0+0+0	0
GO:0060090	binding，bridging	molecular_function	AT1G43850	1	--	--	--	0+0+0	0
GO:0015036	disulfide oxidoreductase activity	molecular_function	AT3G02000	1	BnaC08g10320D，BnaC08g10330D	--	--	2+0+0	2
GO:0009055	electron carrier activity	molecular_function	AT3G02000	1	BnaC08g10320D，BnaC08g10330D	--	--	2+0+0	2
GO:0015035	protein disulfide oxidoreductase activity	molecular_function	AT3G02000	1	BnaC08g10320D，BnaC08g10330D	--	--	2+0+0	2
GO:0042802	identical protein binding	molecular_function	AT5G20930	1	--	--	--	0+0+0	0
GO:0042393	histone binding	molecular_function	AT1G65470	1	--	--	--	0+0+0	0
GO:0000166	nucleotide binding	molecular_function	AT5G64630	1	BnaC08g09730D，BnaC08g09870D，BnaC08g10610D，BnaC08g10640D，BnaC08g10820D，BnaC08g11120D，BnaC08g11340D，BnaC08g11350D，BnaC08g11400D，BnaC08g11420D，BnaC08g11460D，BnaC08g11510D，BnaC08g11590D，BnaC08g11630D，BnaC08g11660D，BnaC08g11790D，BnaC08g11810D	BnaC08g14150D，BnaC08g14300D，BnaC08g14430D	BnaA09g37460D，BnaA09g37580D，BnaA09g37590D，BnaA09g37690D，BnaA09g37740D，BnaA09g37750D	17+3+6	26
GO:0004702	receptor signaling protein serine/threonine kinase activity	molecular_function	AT1G75820	1	--	--	--	0+0+0	0
GO:0043621	protein self-association	molecular_function	AT1G75820	1	--	--	--	0+0+0	0
GO:0003917	DNA topoisomerase type I activity	molecular_function	AT5G55300	1	--	--	--	0+0+0	0
GO:0031490	chromatin DNA binding	molecular_function	AT5G55300	1	--	--	--	0+0+0	0
GO:0008270	zinc ion binding	molecular_function	AT5G44800	1	BnaC08g10140D，BnaC08g10170D，BnaC08g10550D，BnaC08g10600D，BnaC08g10700D，BnaC08g10710D，BnaC08g10750D，BnaC08g11480D，BnaC08g11710D，BnaC08g11760D	BnaC08g14030D，BnaC08g14110D	--	10+2+0	12
GO:0051213	dioxygenase activity	molecular_function	AT3G48430	1	--	--	--	0+0+0	0
GO:0003676	nucleic acid binding	molecular_function	AT3G48430	1	BnaC08g09750D，BnaC08g10350D，BnaC08g10370D，BnC08g10380D，BnaC08g10420D，BnaC08g10550D，BnaC08g10600D，BnaC08g10820D，BnaC08g10960D，BnaC08g11040D，BnaC08g11060D，BnaC08g11110D，BnaC08g11120D，BnaC08g11130D，BnaC08g11240D，BnaC08g11460D，BnaC08g11480D，BnaC08g11510D，BnaC08g11590D，BnaC08g11630D，BnaC08g11770D	BnaC08g14160D，BnaC08g14290D，BnaC08g14300D，BnaC08g14320D，BnaC08g14330D，BnaC08g14360D，BnaC08g14400D，BnaC08g14450D	BnaA09g37430D，BnaA09g37460D，BnaA09g37470D，BnaA09g37590D，BnaA09g37880D	21+8+5	34
